# Supplementary material for: Biomimetic NIR-II fluorescent proteins created from chemogenic protein-seeking dyes for multicolor deep-tissue bioimaging
Source: Nat Commun. 2024 Apr 2;15:2845. doi: 10.1038/s41467-024-47063-4 (PMC10987503; doi:10.1038/s41467-024-47063-4)
Supplement: Supplementary file 6 — Source Data [file 41467_2024_47063_MOESM6_ESM.xlsx]

## Sheet: Fig. 1a, b, d, h-m
Fig. 1a	nm	Abs of CO-1080	nm	FI of CO-1080		Fig. 1b		FI	FI	FI	FI	FI	FI	FI		Fig. 1d		Protein@CO-1080	CO-1080 in PBS		Fig. 1h		Docking score		Fig. 1i		Binding energy		Fig. 1k		808 nm Ex	980 nm Ex	1064 nm Ex		Fig. 1l	nm	CO-1080 in DMSO	nm	CO-1080 in PBS	nm	HSA@CO-1080		Fig. 1m	Time (min)	Normalized FI (CO-1080 in PBS)	Bar	Normalized FI (HSA@CO-1080)	Bar
	1400	0.00122	1000	0.06165			β-LG@CO-1080	738	845	1157	1875	3541	3323	2443			β-LG@CO-1080	3541	480			β-LG@CO-1080	-5.69			β-LG@CO-1080	-20.06			>1100 nm	1425	10953	30761			1100	172667	1100	766.995	1100	114681			0	1	0.02016	1	0.03213
	1398	0.00135	1001	0.06415			β-LG@CO-1080	800	800	1100	1985	3357	3400	2001			β-LG@CO-1080	3785	470			BSA@CO-1080	-5.86			BSA@CO-1080	-38.09			>1100 nm	1514	11326	32567			1101	168521	1101	778.656	1101	112473			2	0.98831	0.02153	1.0058	0.03344
	1396	0.000973176	1002	0.06693			β-LG@CO-1080	687	798	1254	1752	3587	3002	2857			β-LG@CO-1080	3945	456			HSA@CO-1080	-5.91			HSA@CO-1080	-39.11			>1100 nm	1586	10809	32077			1102	164448	1102	786.188	1102	110298			4	0.97712	0.02133	0.99881	0.0335
	1394	0.00111	1003	0.07001			β-LG@CO-1080	702	898	1325	1689	3098	2987	2647			β-LG@CO-1080	3312	478											>1100 nm	1670	10552	31666			1103	160448	1103	789.591	1103	108156			6	0.9679	0.02335	0.99819	0.03361
	1392	0.00187	1004	0.07337			β-LG@CO-1080	798	768	1187	2013	3765	3568	2585			β-LG@CO-1080	3415	460											>1100 nm	1479	10114	33202			1104	156519	1104	788.865	1104	106047			8	0.95594	0.02348	0.99995	0.0338
	1390	0.00271	1005	0.07703			BSA@CO-1080	1736	4154	6395	5765	3495	1613	930			BSA@CO-1080	6395	480											>1200 nm	530	3884	12293			1105	152663	1105	784.011	1105	103972			10	0.94446	0.02337	1.00176	0.03314
	1388	0.00329	1006	0.08097			BSA@CO-1080	1652	4452	6952	6000	3023	1568	1000			BSA@CO-1080	7256	470											>1200 nm	564	4058	12587			1106	148879	1106	775.027	1106	101929			12	0.9332	0.02162	1.0047	0.03415
	1386	0.00333	1007	0.0852			BSA@CO-1080	1985	3985	6002	5563	3785	1423	852			BSA@CO-1080	7012	456											>1200 nm	577	4065	13021			1107	145167	1107	761.914	1107	99920.4			14	0.92044	0.02097	1.00347	0.03403
	1384	0.00328	1008	0.08972			BSA@CO-1080	1825	4396	6552	5423	3689	1756	801			BSA@CO-1080	6312	478											>1200 nm	560	3929	12940			1108	141527	1108	744.672	1108	97944.5			16	0.91061	0.01999	1.00062	0.03336
	1382	0.00311	1009	0.09452			BSA@CO-1080	1777	4023	6175	6123	3102	1856	996			BSA@CO-1080	6487	460											>1200 nm	527	3757	12701			1109	137960	1109	723.302	1109	96001.8			18	0.89974	0.02157	0.99539	0.03289
	1380	0.00287	1010	0.09962			HSA@CO-1080	2329	6241	10277	10525	3772	1247	702			HSA@CO-1080	10625	480											>1300 nm	114	891	3506			1110	134465	1110	697.802	1110	94092.3			20	0.88805	0.02318	1.00095	0.0332
	1378	0.00268	1011	0.10461			HSA@CO-1080	2589	6578	10563	10987	3952	1578	750			HSA@CO-1080	11245	470											>1300 nm	122	882	3631			1111	131050	1111	671.158	1111	92211			25	0.87501	0.02218	0.99743	0.03362
	1376	0.00243	1012	0.11028			HSA@CO-1080	2635	6023	10001	11123	3002	1765	810			HSA@CO-1080	10321	456											>1300 nm	107	872	3690			1112	127652	1112	616.742	1112	90335			30	0.85987	0.01759	1.00162	0.03435
	1374	0.00206	1013	0.11629			HSA@CO-1080	2013	6798	9752	11275	3355	1002	701			HSA@CO-1080	10048	478											>1300 nm	94	869	3521			1113	124305	1113	533.428	1113	88590.6			35	0.83876	0.019	0.99843	0.03288
	1372	0.00185	1014	0.12269			HSA@CO-1080	2113	5985	10556	10328	3601	985	698			HSA@CO-1080	10987	460											>1300 nm	104	802	3440			1114	121073	1114	512.5	1114	86764			40	0.81809	0.01172	1.00276	0.03352
	1370	0.00176	1015	0.12929																										>1400 nm	25	293	592			1115	118035	1115	508.813	1115	85042.1			45	0.80275	0.01393	0.99933	0.03304
	1368	0.0022	1016	0.1363																										>1400 nm	20	243	530			1116	114971	1116	473.406	1116	83305.5			50	0.79026	0.00714	0.99881	0.03213
	1366	0.00199	1017	0.14348																										>1400 nm	29	282	583			1117	112038	1117	430.391	1117	81642.7			60	0.7768	0.01509	0.99938	0.03319
	1364	0.00174	1018	0.15108															Fig. 1j											>1400 nm	23	235	600			1118	109117	1118	440.994	1118	80100.6			70	0.77327	0.01601	1.001	0.03242
	1362	0.00184	1019	0.1589																										>1400 nm	18	248	515			1119	106312	1119	445.199	1119	78474.9			80	0.76082	0.01682	1.00062	0.03237
	1360	0.00191	1020	0.16696																										>1500 nm	1	71	184			1120	103701	1120	434.34	1120	76888.5			90	0.75429	0.01633	0.99891	0.03371
	1358	0.0019	1021	0.17507																										>1500 nm	2	77	187			1121	101099	1121	436.271	1121	75404			100	0.74656	0.01886	1.00043	0.03213
	1356	0.00166	1022	0.18363																										>1500 nm	2.3	82	177			1122	98528.5	1122	418.934	1122	73936.3			120	0.72989	0.01254	1.00019	0.03216
	1354	0.00131	1023	0.19303																										>1500 nm	1.5	58	200			1123	96003.5	1123	403.275	1123	72443.8			140	0.71051	0.01025	1.0039	0.03297
	1352	0.00089427	1024	0.2027																										>1500 nm	6.5	64	196			1124	93557.7	1124	377.967	1124	70978.7			160	0.69797	0.01069	0.99914	0.03424
	1350	0.00076276	1025	0.21234																																1125	91105.7	1125	374.501	1125	69572.5			180	0.68561	0.01304	1.00485	0.03323
	1348	0.000556727	1026	0.22265																																1126	88702.3	1126	385.517	1126	68168.1
	1346	0.000951258	1027	0.2329																																1127	86313.3	1127	408.01	1127	66729.7
	1344	0.00131	1028	0.24379																																1128	84033	1128	403.811	1128	65265
	1342	0.00139	1029	0.25491																																1129	81810.8	1129	379.282	1129	63823.7
	1340	0.00141	1030	0.26652																																1130	79581.9	1130	359.396	1130	62339.7
	1338	0.00136	1031	0.27841																																1131	77458.5	1131	305	1131	60775.6
	1336	0.00108	1032	0.2908																																1132	75348.5	1132	253.609	1132	59241.4
	1334	0.000911805	1033	0.30308																																1133	73322.9	1133	228.678	1133	57729.3
	1332	0.000802213	1034	0.3163																																1134	71376.8	1134	241.424	1134	56163.3
	1330	0.001	1035	0.32997																																1135	69621.1	1135	218.825	1135	54619
	1328	0.00103	1036	0.34414																																1136	67771.5	1136	200.194	1136	53056.8
	1326	0.0011	1037	0.35814																																1137	65986.3	1137	197.19	1137	51562
	1324	0.00127	1038	0.37252																																1138	64292.3	1138	229.081	1138	50084.9
	1322	0.00136	1039	0.38743																																1139	62666.5	1139	229.347	1139	48606.7
	1320	0.00139	1040	0.40268																																1140	61181.4	1140	236.198	1140	47213.2
	1318	0.00128	1041	0.41846																																1141	59732.9	1141	231.066	1141	45835.8
	1316	0.00112	1042	0.43513																																1142	58282.9	1142	220.156	1142	44493.8
	1314	0.000933723	1043	0.45205																																1143	56960.6	1143	223.586	1143	43271.9
	1312	0.000920572	1044	0.46889																																1144	55719	1144	212.101	1144	42083.6
	1310	0.000981944	1045	0.48535																																1145	54628.2	1145	189.791	1145	40991.2
	1308	0.00102	1046	0.5025																																1146	53507.1	1146	201.926	1146	39908.1
	1306	0.00116	1047	0.52013																																1147	52521.9	1147	209.742	1147	38922.7
	1304	0.00108	1048	0.53844																																1148	51706.4	1148	203.305	1148	37875.3
	1302	0.0012	1049	0.55649																																1149	50942.2	1149	194.396	1149	36959.9
	1300	0.00107	1050	0.57438																																1150	50202.5	1150	212.306	1150	36087.9
	1298	0.000916188	1051	0.59234																																1151	49629.3	1151	208.841	1151	35305.9
	1296	0.000613715	1052	0.61056																																1152	49042	1152	196.708	1152	34604.2
	1294	0.000385764	1053	0.62911																																1153	48564.3	1153	228.968	1153	33958.4
	1292	0.000236719	1054	0.64881																																1154	48095.5	1154	227.274	1154	33347.1
	1290	0.000105208	1055	0.66823																																1155	47588.8	1155	223.013	1155	32756.5
	1288	0	1056	0.68725																																1156	46907.6	1156	262.642	1156	32235.9
	1286	6.13715e-05	1057	0.70572																																1157	46233.6	1157	271.824	1157	31738.3
	1284	1.75347e-05	1058	0.72397																																1158	45432.3	1158	290.496	1158	31287
	1282	0.000149045	1059	0.74208																																1159	44517.1	1159	285.191	1159	30888.3
	1280	0.00016658	1060	0.76093																																1160	43494.8	1160	292.363	1160	30495.3
	1278	0.000179731	1061	0.77965																																1161	42335.5	1161	257.077	1161	30125.9
	1276	0.000477821	1062	0.79711																																1162	41052	1162	242.629	1162	29802.8
	1274	0.00072769	1063	0.81448																																1163	39698.2	1163	206.897	1163	29502.4
	1272	0.000631249	1064	0.831																																1164	38313.4	1164	154.083	1164	29179.7
	1270	0.000841666	1065	0.84681																																1165	36873.1	1165	122.38	1165	28892.3
	1268	0.000960025	1066	0.86251																																1166	35461.8	1166	88.8289	1166	28615.5
	1266	0.00121	1067	0.87909																																1167	34164.6	1167	65.0798	1167	28355.6
	1264	0.00143	1068	0.8949																																1168	32924.8	1168	70.2896	1168	28072.8
	1262	0.00161	1069	0.90946																																1169	31761.6	1169	68.105	1169	27834.2
	1260	0.00185	1070	0.92306																																1170	30729.8	1170	94.221	1170	27664
	1258	0.00189	1071	0.93573																																1171	29859	1171	62.242	1171	27434.4
	1256	0.00203	1072	0.94772																																1172	29107.4	1172	39.8296	1172	27230.8
	1254	0.0022	1073	0.95887																																1173	28566.4	1173	44.0074	1173	27075.6
	1252	0.00222	1074	0.97																																1174	28183.6	1174	30.7032	1174	26863.8
	1250	0.00245	1075	0.97879																																1175	27961.9	1175	63.8089	1175	26685
	1248	0.00253	1076	0.98583																																1176	27884.9	1176	95.9054	1176	26505.9
	1246	0.00267	1077	0.99113																																1177	27989.3	1177	113.057	1177	26351.7
	1244	0.00276	1078	0.99497																																1178	28203.3	1178	128.388	1178	26237.2
	1242	0.0029	1079	0.99759																																1179	28571.2	1179	120.726	1179	26141.9
	1240	0.00303	1080	0.99946																																1180	29075.9	1180	135.647	1180	26064.7
	1238	0.00309	1081	1																																1181	29710	1181	128.004	1181	25971.1
	1236	0.00323	1082	0.99888																																1182	30344.9	1182	128.381	1182	25862.2
	1234	0.0032	1083	0.997																																1183	31055.5	1183	127.11	1183	25774.6
	1232	0.00324	1084	0.99304																																1184	31789.4	1184	94.0587	1184	25640
	1230	0.00337	1085	0.98786																																1185	32518	1185	105.847	1185	25546
	1228	0.00352	1086	0.98226																																1186	33210.7	1186	82.1122	1186	25448.2
	1226	0.00361	1087	0.97643																																1187	33817.6	1187	73.6523	1187	25350.4
	1224	0.00351	1088	0.96912																																1188	34274.9	1188	74.4384	1188	25228.4
	1222	0.00363	1089	0.96016																																1189	34683.9	1189	38.3895	1189	25110.3
	1220	0.0038	1090	0.94958																																1190	34992.8	1190	20.2569	1190	25032.1
	1218	0.00395	1091	0.93814																																1191	35252.1	1191	-24.4332	1191	24889.2
	1216	0.00404	1092	0.92635																																1192	35369.3	1192	-25.825	1192	24830.1
	1214	0.00421	1093	0.91382																																1193	35488.1	1193	-30.3506	1193	24798.5
	1212	0.0044	1094	0.9004																																1194	35556.9	1194	-9.87735	1194	24715.5
	1210	0.00464	1095	0.88631																																1195	35602.1	1195	4.4146	1195	24658.8
	1208	0.00489	1096	0.87216																																1196	35610.9	1196	15.1981	1196	24594.6
	1206	0.0052	1097	0.85708																																1197	35595.8	1197	15.3726	1197	24551.3
	1204	0.00541	1098	0.84141																																1198	35621.3	1198	17.0354	1198	24516.5
	1202	0.00578	1099	0.82512																																1199	35639.6	1199	26.1821	1199	24522.8
	1200	0.00611	1100	0.80959																																1200	35740.7	1200	61.5669	1200	24516.3
	1198	0.00619	1101	0.79424																																1201	35854.5	1201	69.294	1201	24453.8
	1196	0.00644	1102	0.7782																																1202	35948.7	1202	89.7781	1202	24436.3
	1194	0.00686	1103	0.76238																																1203	36063.8	1203	107.413	1203	24426.6
	1192	0.00736	1104	0.7465																																1204	36161.8	1204	117.067	1204	24372.5
	1190	0.00773	1105	0.7308																																1205	36273.3	1205	138.605	1205	24356.4
	1188	0.00812	1106	0.71556																																1206	36331.4	1206	121.54	1206	24320.8
	1186	0.00872	1107	0.70045																																1207	36348.2	1207	110.583	1207	24310.4
	1184	0.00933	1108	0.68569																																1208	36314.5	1208	86.0922	1208	24286
	1182	0.0099	1109	0.67063																																1209	36365.5	1209	64.2885	1209	24263.4
	1180	0.01049	1110	0.65599																																1210	36375.1	1210	39.2934	1210	24234.2
	1178	0.01092	1111	0.64232																																1211	36332.8	1211	44.3472	1211	24204.3
	1176	0.01128	1112	0.62845																																1212	36282.3	1212	26.7243	1212	24214.1
	1174	0.01166	1113	0.61483																																1213	36226.1	1213	-4.12878	1213	24186.8
	1172	0.01201	1114	0.60123																																1214	36175.2	1214	-25.5467	1214	24152.9
	1170	0.01243	1115	0.58919																																1215	36129.3	1215	-59.2999	1215	24121.6
	1168	0.01304	1116	0.57654																																1216	36015.2	1216	-69.2604	1216	24079.6
	1166	0.01357	1117	0.5633																																1217	35906.4	1217	-65.4427	1217	24100.8
	1164	0.01432	1118	0.55053																																1218	35813.4	1218	-38.092	1218	24090.2
	1162	0.01501	1119	0.53814																																1219	35722.4	1219	-25.7	1219	24084.1
	1160	0.01584	1120	0.52674																																1220	35687	1220	-1.89882	1220	24102.9
	1158	0.01697	1121	0.51465																																1221	35593.4	1221	16.2957	1221	24110.3
	1156	0.01808	1122	0.50325																																1222	35510.9	1222	55.4509	1222	24125.7
	1154	0.01924	1123	0.49185																																1223	35405.1	1223	61.8943	1223	24100.2
	1152	0.02037	1124	0.48035																																1224	35265	1224	76.7798	1224	24057.9
	1150	0.02169	1125	0.46902																																1225	35101.5	1225	83.7913	1225	24032
	1148	0.02311	1126	0.45804																																1226	34929	1226	87.2495	1226	23976.3
	1146	0.02461	1127	0.44754																																1227	34708.3	1227	56.4141	1227	23930.7
	1144	0.02634	1128	0.43764																																1228	34570.9	1228	45.0461	1228	23848.6
	1142	0.0282	1129	0.42783																																1229	34358.9	1229	56.3243	1229	23736.4
	1140	0.03031	1130	0.41842																																1230	34155.9	1230	48.6308	1230	23653
	1138	0.03273	1131	0.40937																																1231	33922.4	1231	69.9449	1231	23562.4
	1136	0.03539	1132	0.40025																																1232	33765.3	1232	59.2059	1232	23451.8
	1134	0.03815	1133	0.39147																																1233	33543.4	1233	51.0775	1233	23307.5
	1132	0.04129	1134	0.38285																																1234	33384.8	1234	47.2666	1234	23171.5
	1130	0.0449	1135	0.37524																																1235	33207	1235	72.1039	1235	23054.6
	1128	0.04888	1136	0.36763																																1236	32991.1	1236	95.0479	1236	22913.2
	1126	0.05331	1137	0.36061																																1237	32850.8	1237	138.089	1237	22851.6
	1124	0.05831	1138	0.35402																																1238	32737.6	1238	156.768	1238	22737.5
	1122	0.06387	1139	0.34742																																1239	32577.6	1239	151.108	1239	22638.9
	1120	0.07012	1140	0.34089																																1240	32419.7	1240	188.991	1240	22539.8
	1118	0.07714	1141	0.33426																																1241	32250.4	1241	177.3	1241	22438.1
	1116	0.085	1142	0.32809																																1242	32144.8	1242	172.753	1242	22270.7
	1114	0.09384	1143	0.32217																																1243	31944.5	1243	140.007	1243	22123.9
	1112	0.10369	1144	0.31681																																1244	31756.7	1244	128.901	1244	22000.4
	1110	0.1147	1145	0.31158																																1245	31534.8	1245	114.498	1245	21876
	1108	0.12714	1146	0.30652																																1246	31376.4	1246	90.2508	1246	21740.4
	1106	0.141	1147	0.30167																																1247	31218.5	1247	66.6585	1247	21622.6
	1104	0.1562	1148	0.29724																																1248	31044.8	1248	70.6766	1248	21476.6
	1102	0.17302	1149	0.29277																																1249	30788.3	1249	75.0097	1249	21342.9
	1100	0.19166	1150	0.2887																																1250	30637.8	1250	60.5282	1250	21180.3
	1098	0.21231	1151	0.28519																																1251	30444.5	1251	49.4166	1251	20997.5
	1096	0.23497	1152	0.28163																																1252	30245.3	1252	20.0533	1252	20803.3
	1094	0.25967	1153	0.27836																																1253	30070.2	1253	9.93096	1253	20621.3
	1092	0.28648	1154	0.2755																																1254	29883.3	1254	19.6814	1254	20454.3
	1090	0.31555	1155	0.27262																																1255	29722.1	1255	5.97096	1255	20268
	1088	0.34681	1156	0.26969																																1256	29576.6	1256	-13.1003	1256	20073
	1086	0.38046	1157	0.26644																																1257	29443.7	1257	0.95979	1257	19908.2
	1084	0.41617	1158	0.26278																																1258	29287.4	1258	-27.2337	1258	19673.5
	1082	0.4535	1159	0.25905																																1259	29071.3	1259	-33.4063	1259	19449.6
	1080	0.49276	1160	0.25499																																1260	28854.1	1260	-42.6576	1260	19220.7
	1078	0.53369	1161	0.25093																																1261	28681.6	1261	-81.4341	1261	18999.9
	1076	0.57514	1162	0.24679																																1262	28488.1	1262	-92.6171	1262	18743.3
	1074	0.61721	1163	0.2426																																1263	28230	1263	-107.35	1263	18548.3
	1072	0.65984	1164	0.23806																																1264	28029.3	1264	-109.084	1264	18335.4
	1070	0.70188	1165	0.23327																																1265	27811.9	1265	-113.722	1265	18110.6
	1068	0.74262	1166	0.22837																																1266	27648	1266	-116.248	1266	17869.1
	1066	0.78179	1167	0.22353																																1267	27429	1267	-104.534	1267	17624.8
	1064	0.81929	1168	0.21893																																1268	27163.9	1268	-96.5125	1268	17405.6
	1062	0.85424	1169	0.21442																																1269	26892.8	1269	-89.9428	1269	17151.1
	1060	0.88629	1170	0.21034																																1270	26665.7	1270	-111.964	1270	16866.7
	1058	0.91484	1171	0.20682																																1271	26376.9	1271	-102.643	1271	16609.1
	1056	0.93904	1172	0.20358																																1272	26112.4	1272	-104.722	1272	16351.6
	1054	0.95929	1173	0.20094																																1273	25870.4	1273	-96.3355	1273	16112.9
	1052	0.97591	1174	0.19875																																1274	25615.9	1274	-100.072	1274	15860.7
	1050	0.98797	1175	0.19686																																1275	25389.7	1275	-111.551	1275	15602
	1048	0.99583	1176	0.19562																																1276	25165.2	1276	-71.5398	1276	15357.5
	1046	0.99989	1177	0.1946																																1277	24833.1	1277	-66.1756	1277	15073.5
	1044	1	1178	0.19391																																1278	24539.5	1278	-74.8035	1278	14778.9
	1042	0.9961	1179	0.19352																																1279	24290.5	1279	-57.0485	1279	14529.6
	1040	0.98868	1180	0.19336																																1280	24010.3	1280	-75.4284	1280	14238.7
	1038	0.97868	1181	0.19383																																1281	23697.6	1281	-78.0348	1281	13929.6
	1036	0.96576	1182	0.19455																																1282	23405.6	1282	-73.9381	1282	13651.7
	1034	0.95049	1183	0.19531																																1283	23113.7	1283	-57.2093	1283	13416.9
	1032	0.93383	1184	0.19603																																1284	22817.9	1284	-57.5393	1284	13138.5
	1030	0.9155	1185	0.19678																																1285	22545.4	1285	-55.3649	1285	12877.8
	1028	0.89625	1186	0.19735																																1286	22254.4	1286	-53.8572	1286	12589.1
	1026	0.87635	1187	0.19764																																1287	21956.4	1287	-51.9595	1287	12343.7
	1024	0.85614	1188	0.19785																																1288	21646.5	1288	-51.5532	1288	12089.7
	1022	0.83625	1189	0.198																																1289	21354.3	1289	-66.5365	1289	11801
	1020	0.81632	1190	0.19794																																1290	21094.9	1290	-72.0136	1290	11517.2
	1018	0.79649	1191	0.19773																																1291	20769.7	1291	-64.4704	1291	11281.9
	1016	0.77774	1192	0.19719																																1292	20538.1	1292	-84.3569	1292	11028.8
	1014	0.75995	1193	0.19684																																1293	20285.3	1293	-99.8839	1293	10794.7
	1012	0.74267	1194	0.19609																																1294	20052.6	1294	-101.117	1294	10574.8
	1010	0.72602	1195	0.19538																																1295	19794.6	1295	-89.228	1295	10353.1
	1008	0.70999	1196	0.19436																																1296	19517.3	1296	-63.6152	1296	10118.5
	1006	0.695	1197	0.19312																																1297	19236.4	1297	-90.6386	1297	9885.54
	1004	0.68093	1198	0.19206																																1298	18987.7	1298	-105.417	1298	9681.75
	1002	0.6673	1199	0.19113																																1299	18744.1	1299	-123.416	1299	9465.1
	1000	0.65411	1200	0.19033																																1300	18455.3	1300	-153.45	1300	9241.68
	998	0.64196	1201	0.18974																																1301	18200.2	1301	-151.206	1301	9037.06
	996	0.63078	1202	0.18914																																1302	17975.1	1302	-109.788	1302	8866.64
	994	0.61983	1203	0.18873																																1303	17762.1	1303	-64.353	1303	8682.75
	992	0.60925	1204	0.18822																																1304	17528.1	1304	-53.9048	1304	8478.53
	990	0.59957	1205	0.18762																																1305	17324.4	1305	-12.1492	1305	8261.23
	988	0.59039	1206	0.18711																																1306	17111.5	1306	23.4662	1306	8041.49
	986	0.58194	1207	0.18637																																1307	16874.3	1307	50.9774	1307	7818.48
	984	0.57385	1208	0.18576																																1308	16658.4	1308	79.4583	1308	7611.16
	982	0.56597	1209	0.18524																																1309	16454.4	1309	110.367	1309	7403.01
	980	0.55899	1210	0.18462																																1310	16255.4	1310	145.729	1310	7210.58
	978	0.55242	1211	0.18426																																1311	16027.7	1311	172.752	1311	7050.12
	976	0.54608	1212	0.18368																																1312	15850.1	1312	192.488	1312	6878.25
	974	0.54054	1213	0.1834																																1313	15644.1	1313	193.78	1313	6730.67
	972	0.53536	1214	0.18279																																1314	15430.1	1314	187.568	1314	6561.8
	970	0.53042	1215	0.18235																																1315	15232.1	1315	192.57	1315	6429.25
	968	0.5259	1216	0.18175																																1316	15040.9	1316	181.942	1316	6300.37
	966	0.5221	1217	0.18118																																1317	14829.1	1317	122.13	1317	6166.73
	964	0.51852	1218	0.18081																																1318	14563.8	1318	79.4122	1318	6063.48
	962	0.51528	1219	0.18019																																1319	14366.1	1319	61.1803	1319	5931.89
	960	0.51245	1220	0.17957																																1320	14162.4	1320	54.1219	1320	5836.33
	958	0.50994	1221	0.17901																																1321	13950.6	1321	38.1833	1321	5738.85
	956	0.50774	1222	0.17814																																1322	13732.3	1322	49.8021	1322	5631
	954	0.5061	1223	0.17727																																1323	13538.9	1323	47.6907	1323	5504.14
	952	0.50477	1224	0.17603																																1324	13277.5	1324	40.7316	1324	5381.01
	950	0.50333	1225	0.17482																																1325	13059.8	1325	32.1765	1325	5230.59
	948	0.50222	1226	0.17375																																1326	12852.4	1326	16.642	1326	5108.66
	946	0.50144	1227	0.17246																																1327	12623.3	1327	10.1424	1327	4968.68
	944	0.50091	1228	0.17128																																1328	12405.7	1328	12.4097	1328	4863.8
	942	0.50045	1229	0.17016																																1329	12248	1329	14.9448	1329	4769.32
	940	0.50003	1230	0.16889																																1330	12066.9	1330	36.2283	1330	4672.84
	938	0.49971	1231	0.16784																																1331	11872.7	1331	29.8722	1331	4569.52
	936	0.49931	1232	0.16642																																1332	11696.2	1332	0.54559	1332	4507.75
	934	0.49871	1233	0.16521																																1333	11542.8	1333	-6.03892	1333	4430.26
	932	0.49781	1234	0.16392																																1334	11412.1	1334	-26.5099	1334	4290.83
	930	0.49649	1235	0.16262																																1335	11254.9	1335	-20.881	1335	4213.38
	928	0.495	1236	0.16153																																1336	11064.3	1336	-26.3366	1336	4115.54
	926	0.49327	1237	0.16034																																1337	10873.5	1337	-36.4669	1337	4004.36
	924	0.49104	1238	0.15908																																1338	10723.6	1338	-35.8307	1338	3914.2
	922	0.48837	1239	0.15797																																1339	10577.4	1339	-30.6749	1339	3803.4
	920	0.48503	1240	0.15682																																1340	10386.3	1340	-29.0951	1340	3732.81
	918	0.48113	1241	0.15587																																1341	10203.7	1341	-26.0266	1341	3664.7
	916	0.47664	1242	0.15477																																1342	10032.9	1342	-18.0269	1342	3561.81
	914	0.4717	1243	0.15384																																1343	9817.41	1343	12.961	1343	3480.12
	912	0.46629	1244	0.15294																																1344	9602.27	1344	19.786	1344	3389.74
	910	0.46058	1245	0.15245																																1345	9357.67	1345	23.7759	1345	3334.91
	908	0.45446	1246	0.15185																																1346	9125.08	1346	20.8644	1346	3281.19
	906	0.44792	1247	0.15112																																1347	8829.32	1347	16.2893	1347	3218.48
	904	0.44107	1248	0.15033																																1348	8567.91	1348	26.7696	1348	3176.02
	902	0.43395	1249	0.14952																																1349	8321.58	1349	15.4639	1349	3143.38
	900	0.42679	1250	0.14877																																1350	8037.3	1350	11.3914	1350	3078.55
	898	0.41941	1251	0.14806																																1351	7770.3	1351	-23.4141	1351	3019.75
	896	0.412	1252	0.14703																																1352	7490.99	1352	-50.6474	1352	3001.48
	894	0.40454	1253	0.14596																																1353	7251.06	1353	-57.744	1353	2937.69
	892	0.39704	1254	0.14475																																1354	7008.1	1354	-65.7969	1354	2872.82
	890	0.38972	1255	0.14342																																1355	6780.92	1355	-54.1242	1355	2851.34
	888	0.38249	1256	0.14203																																1356	6603.49	1356	-57.3426	1356	2805.38
	886	0.37532	1257	0.14052																																1357	6482.99	1357	-75.3933	1357	2751.05
	884	0.36813	1258	0.1389																																1358	6378.56	1358	-93.6547	1358	2687.62
	882	0.36102	1259	0.13746																																1359	6292.86	1359	-102.292	1359	2628.16
	880	0.35419	1260	0.13581																																1360	6245.29	1360	-101.42	1360	2573.88
	878	0.34721	1261	0.13438																																1361	6241.06	1361	-108.578	1361	2514.75
	876	0.34043	1262	0.13284																																1362	6260.81	1362	-106.944	1362	2453.15
	874	0.33389	1263	0.13136																																1363	6281.31	1363	-96.377	1363	2404.03
	872	0.32738	1264	0.12994																																1364	6293.18	1364	-87.7645	1364	2373
	870	0.32098	1265	0.12876																																1365	6274.83	1365	-73.3635	1365	2359.31
	868	0.31489	1266	0.12742																																1366	6289.64	1366	-91.7857	1366	2308.4
	866	0.3089	1267	0.1261																																1367	6263.26	1367	-98.4412	1367	2260.75
	864	0.30307	1268	0.12481																																1368	6232.03	1368	-92.6126	1368	2213.06
	862	0.29734	1269	0.12359																																1369	6180.01	1369	-108.28	1369	2155.15
	860	0.29158	1270	0.12255																																1370	6102.11	1370	-112.643	1370	2094.02
	858	0.28643	1271	0.12144																																1371	5986.93	1371	-98.5813	1371	2048.39
	856	0.28164	1272	0.12014																																1372	5814.98	1372	-97.3368	1372	2023.28
	854	0.27677	1273	0.11892																																1373	5632.54	1373	-94.1085	1373	1959.73
	852	0.2718	1274	0.11749																																1374	5422.71	1374	-73.6897	1374	1900.47
	850	0.2671	1275	0.11619																																1375	5212.95	1375	-107.09	1375	1819.97
	848	0.26247	1276	0.115																																1376	4972.24	1376	-107.781	1376	1737.1
	846	0.25802	1277	0.1138																																1377	4726.41	1377	-122.541	1377	1658.63
	844	0.25384	1278	0.11244																																1378	4475.15	1378	-144.084	1378	1569.61
	842	0.2498	1279	0.11113																																1379	4307.99	1379	-133.553	1379	1488.56
	840	0.24573	1280	0.10977																																1380	4117.34	1380	-139.366	1380	1406.03
	838	0.24161	1281	0.10848																																1381	3941.12	1381	-139.405	1381	1363.24
	836	0.23761	1282	0.10718																																1382	3824.13	1382	-132.508	1382	1323.17
	834	0.2336	1283	0.10569																																1383	3763.51	1383	-137.491	1383	1274
	832	0.22977	1284	0.10421																																1384	3677.82	1384	-113.471	1384	1275.95
	830	0.22591	1285	0.10286																																1385	3662.4	1385	-116.78	1385	1249.69
	828	0.22216	1286	0.10127																																1386	3701.06	1386	-132.936	1386	1213.01
	826	0.21825	1287	0.09972																																1387	3773.99	1387	-131.938	1387	1190.55
	824	0.21434	1288	0.098																																1388	3813.58	1388	-121.062	1388	1161.45
	822	0.21043	1289	0.09622																																1389	3900.01	1389	-102.769	1389	1140.11
	820	0.20649	1290	0.09455																																1390	3950.28	1390	-104.84	1390	1129.76
	818	0.20253	1291	0.09274																																1391	3999.94	1391	-101.82	1391	1121.19
	816	0.19872	1292	0.09113																																1392	4015.86	1392	-109.853	1392	1094.3
	814	0.19474	1293	0.08953																																1393	4041.86	1393	-106.406	1393	1063.24
	812	0.19085	1294	0.08787																																1394	4078.61	1394	-110.882	1394	1025.45
	810	0.18628	1295	0.0863																																1395	4101.1	1395	-131.082	1395	995.531
	808	0.1823	1296	0.08485																																1396	4124.16	1396	-98.0949	1396	958.277
	806	0.17828	1297	0.08352																																1397	4131.09	1397	-114.204	1397	924.356
	804	0.17428	1298	0.08228																																1398	4139.31	1398	-115.022	1398	890.954
	802	0.17013	1299	0.08102																																1399	4149.56	1399	-110.681	1399	871.378
	800	0.166	1300	0.0799																																1400	4087.74	1400	-151.488	1400	853.598
	798	0.16201	1301	0.0788																																1401	4079.63	1401	-193.116	1401	853.494
	796	0.15793	1302	0.07763																																1402	4110.57	1402	-226.69	1402	842.27
	794	0.15379	1303	0.0765																																1403	4157.33	1403	-211.84	1403	837.385
	792	0.14944	1304	0.07532																																1404	4202.29	1404	-185.319	1404	828.207
	790	0.1455	1305	0.07426																																1405	4317.7	1405	-123.422	1405	798.467
	788	0.14159	1306	0.07321																																1406	4459.4	1406	-28.258	1406	760.916
	786	0.13755	1307	0.07223																																1407	4573.48	1407	86.2255	1407	733.519
	784	0.1334	1308	0.07103																																1408	4624.64	1408	168.607	1408	718.3
	782	0.12945	1309	0.06993																																1409	4682.22	1409	259.961	1409	731.36
	780	0.12548	1310	0.06873																																1410	4710.05	1410	295.34	1410	729.508
	778	0.12163	1311	0.06753																																1411	4730.56	1411	326.942	1411	752.363
	776	0.11768	1312	0.06647																																1412	4725.19	1412	374.282	1412	783.175
	774	0.11394	1313	0.0653																																1413	4757.07	1413	385.181	1413	811.8
	772	0.11037	1314	0.06419																																1414	4776.86	1414	375.029	1414	803.317
	770	0.10662	1315	0.06296																																1415	4762.1	1415	340.779	1415	802.932
	768	0.10306	1316	0.06198																																1416	4738.35	1416	305.309	1416	776.717
	766	0.09954	1317	0.061																																1417	4684.96	1417	218.509	1417	772.98
	764	0.09633	1318	0.05994																																1418	4623.84	1418	142.242	1418	754.748
	762	0.09307	1319	0.05873																																1419	4554.89	1419	45.5494	1419	780.757
	760	0.0899	1320	0.05763																																1420	4502.2	1420	-74.9795	1420	771.523
	758	0.08683	1321	0.05652																																1421	4448.9	1421	-171.31	1421	764.769
	756	0.08386	1322	0.05541																																1422	4415.39	1422	-226.808	1422	774.061
	754	0.08108	1323	0.05447																																1423	4396.06	1423	-237.304	1423	766.964
	752	0.07829	1324	0.0535																																1424	4406.33	1424	-246.351	1424	753.643
	750	0.07566	1325	0.0527																																1425	4415.59	1425	-216.856	1425	729.551
	748	0.07331	1326	0.0518																																1426	4399.98	1426	-206.704	1426	693.028
	746	0.07087	1327	0.05089																																1427	4359.33	1427	-211.149	1427	677.686
	744	0.06866	1328	0.04993																																1428	4314.19	1428	-210.909	1428	704.178
	742	0.06658	1329	0.04914																																1429	4284.77	1429	-188.073	1429	732.559
	740	0.06451	1330	0.04818																																1430	4242.35	1430	-203.636	1430	744.062
	738	0.06272	1331	0.04743																																1431	4225.57	1431	-186.554	1431	788.882
	736	0.06095	1332	0.04676																																1432	4215.44	1432	-184.648	1432	786.451
	734	0.05923	1333	0.04619																																1433	4211.65	1433	-176.461	1433	810.396
	732	0.05781	1334	0.04539																																1434	4182.35	1434	-168.023	1434	801.727
	730	0.05643	1335	0.04457																																1435	4145.91	1435	-159.065	1435	820.65
	728	0.0552	1336	0.04384																																1436	4130.03	1436	-139.072	1436	823.942
	726	0.05409	1337	0.04299																																1437	4103.35	1437	-138.976	1437	838.947
	724	0.05327	1338	0.04212																																1438	4123.13	1438	-115.438	1438	843.363
	722	0.05238	1339	0.04122																																1439	4098.7	1439	-112.842	1439	863.325
	720	0.05164	1340	0.04046																																1440	4072.08	1440	-98.6202	1440	847.823
	718	0.0513	1341	0.03977																																1441	4002.02	1441	-81.8978	1441	842.507
	716	0.05109	1342	0.03907																																1442	3979.82	1442	-78.6944	1442	859.043
	714	0.05098	1343	0.03845																																1443	3915.86	1443	-82.9542	1443	838.601
	712	0.051	1344	0.03761																																1444	3892.52	1444	-100.107	1444	820.561
	710	0.0511	1345	0.03669																																1445	3849.42	1445	-119.508	1445	794.95
	708	0.05137	1346	0.03559																																1446	3817.68	1446	-134.986	1446	769.752
	706	0.05132	1347	0.0346																																1447	3802.33	1447	-138.546	1447	767.655
	704	0.0511	1348	0.03345																																1448	3784.24	1448	-136.465	1448	777.118
	702	0.05109	1349	0.03235																																1449	3773.79	1449	-139.093	1449	776.38
	700	0.06534	1350	0.0313																																1450	3776.06	1450	-149.014	1450	761.798
	698	0.06533	1351	0.03025																																1451	3789.21	1451	-152.235	1451	764.446
	696	0.0639	1352	0.02912																																1452	3794.32	1452	-165.51	1452	747.25
	694	0.06273	1353	0.02808																																1453	3748.13	1453	-159.112	1453	778.014
	692	0.06119	1354	0.02709																																1454	3738	1454	-150.337	1454	782.578
	690	0.06081	1355	0.02609																																1455	3746.33	1455	-142.885	1455	795.394
	688	0.05976	1356	0.0253																																1456	3746.21	1456	-142.068	1456	809.522
	686	0.05913	1357	0.02452																																1457	3736.17	1457	-125.402	1457	814.111
	684	0.05871	1358	0.0238																																1458	3769.1	1458	-98.1622	1458	843.241
	682	0.05823	1359	0.02329																																1459	3729.74	1459	-84.699	1459	843.574
	680	0.05811	1360	0.02298																																1460	3707.52	1460	-57.8504	1460	852.171
	678	0.05798	1361	0.02263																																1461	3649.67	1461	-60.0177	1461	842.704
	676	0.05747	1362	0.02231																																1462	3604.26	1462	-63.0606	1462	848.259
	674	0.05708	1363	0.02216																																1463	3581.34	1463	-78.0046	1463	821.355
	672	0.05747	1364	0.022																																1464	3576.17	1464	-77.2464	1464	818.712
	670	0.0571	1365	0.02181																																1465	3544.2	1465	-83.8106	1465	817.495
	668	0.05738	1366	0.02142																																1466	3530.18	1466	-74.1722	1466	811.219
	666	0.05681	1367	0.02118																																1467	3486.69	1467	-97.5796	1467	801.116
	664	0.05602	1368	0.02073																																1468	3458.2	1468	-104.814	1468	800.73
	662	0.05452	1369	0.02018																																1469	3447.66	1469	-96.4223	1469	802.556
	660	0.05231	1370	0.01955																																1470	3449.1	1470	-103.814	1470	802.393
	658	0.04974	1371	0.01884																																1471	3413.04	1471	-121.524	1471	799.668
	656	0.0485	1372	0.01793																																1472	3390.92	1472	-118.667	1472	796.158
	654	0.04632	1373	0.01698																																1473	3354.75	1473	-119.872	1473	808.873
	652	0.04446	1374	0.01588																																1474	3356.86	1474	-108.49	1474	803.742
	650	0.04365	1375	0.01458																																1475	3354.39	1475	-129.924	1475	783.303
	648	0.04286	1376	0.01353																																1476	3331.03	1476	-134.348	1476	800.107
	646	0.0426	1377	0.01239																																1477	3304.04	1477	-113.43	1477	819.837
	644	0.0417	1378	0.01126																																1478	3300.41	1478	-92.676	1478	863.089
	642	0.04168	1379	0.01026																																1479	3235.2	1479	-87.41	1479	845.835
	640	0.04136	1380	0.00931																																1480	3205.51	1480	-98.3702	1480	846.506
	638	0.0414	1381	0.00853																																1481	3171.56	1481	-99.4667	1481	847.723
	636	0.04164	1382	0.00789																																1482	3151.12	1482	-102.411	1482	855.476
	634	0.04154	1383	0.00749																																1483	3164.37	1483	-119.328	1483	841.058
	632	0.0421	1384	0.00713																																1484	3132.77	1484	-124.689	1484	838.487
	630	0.04278	1385	0.00697																																1485	3095.38	1485	-128.484	1485	829.025
	628	0.04297	1386	0.00692																																1486	3061.67	1486	-116.179	1486	817.778
	626	0.04352	1387	0.0071																																1487	3026.89	1487	-141.639	1487	804.368
	624	0.04438	1388	0.00726																																1488	3006.79	1488	-139.905	1488	806.407
	622	0.04595	1389	0.00748																																1489	2968.59	1489	-132.077	1489	792.156
	620	0.04687	1390	0.00784																																1490	2964.43	1490	-141.013	1490	773.93
	618	0.04871	1391	0.0081																																1491	2944.11	1491	-130.451	1491	766.674
	616	0.05001	1392	0.00819																																1492	2972.95	1492	-110.219	1492	769.43
	614	0.05171	1393	0.00843																																1493	2982	1493	-101.344	1493	773.538
	612	0.0535	1394	0.00869																																1494	2985.65	1494	-106.998	1494	759.571
	610	0.05482	1395	0.00895																																1495	2990.96	1495	-119.872	1495	760.517
	608	0.0565	1396	0.00924																																1496	2969.8	1496	-123.323	1496	762.914
	606	0.05701	1397	0.00943																																1497	2976.35	1497	-100.677	1497	784.565
	604	0.05838	1398	0.00955																																1498	2983.84	1498	-86.8591	1498	798.069
	602	0.05853	1399	0.00966																																1499	3005.72	1499	-103.003	1499	780.927
	600	0.05924	1400	0.00969																																1500	3021.34	1500	-97.7083	1500	790.292
	598	0.05857	1401	0.00981																																1501	3065.91	1501	-89.4659	1501	803.716
	596	0.05839	1402	0.00983																																1502	3091.74	1502	-103.689	1502	799.79
	594	0.05795	1403	0.00988																																1503	3115.36	1503	-109.398	1503	794.473
	592	0.05734	1404	0.0099																																1504	3116.24	1504	-111.89	1504	780.34
	590	0.05688	1405	0.01004																																1505	3130.58	1505	-121.308	1505	756.125
	588	0.05599	1406	0.00999																																1506	3141.48	1506	-149.415	1506	731.408
	586	0.05486	1407	0.01005																																1507	3147.8	1507	-163.321	1507	724.244
	584	0.05465	1408	0.0101																																1508	3142.33	1508	-158.744	1508	716.328
	582	0.05395	1409	0.01013																																1509	3104.31	1509	-148.38	1509	700.385
	580	0.05252	1410	0.0101																																1510	3097.8	1510	-149.448	1510	697.733
	578	0.05204	1411	0.01001																																1511	3088.39	1511	-150.581	1511	703.372
	576	0.05163	1412	0.00999																																1512	3063.65	1512	-160.512	1512	705.348
	574	0.05088	1413	0.01006																																1513	3011.02	1513	-151.718	1513	703.813
	572	0.05153	1414	0.01008																																1514	2997.73	1514	-144.222	1514	715.055
	570	0.05202	1415	0.01009																																1515	2961.24	1515	-128.163	1515	731.212
	568	0.05218	1416	0.01005																																1516	2907.22	1516	-129.066	1516	746.057
	566	0.05275	1417	0.01004																																1517	2869.74	1517	-106.121	1517	763.566
	564	0.05304	1418	0.01																																1518	2831.03	1518	-104.328	1518	781.639
	562	0.05398	1419	0.00991																																1519	2842.73	1519	-91.1517	1519	788.933
	560	0.05481	1420	0.00978																																1520	2805.22	1520	-51.5174	1520	816.623
	558	0.05601	1421	0.00978																																1521	2815.8	1521	-43.4747	1521	855.115
	556	0.05659	1422	0.00978																																1522	2795.5	1522	-71.1531	1522	858.763
	554	0.05814	1423	0.00967																																1523	2770.61	1523	-79.3329	1523	866.463
	552	0.05848	1424	0.00956																																1524	2747.28	1524	-88.4702	1524	853.617
	550	0.05963	1425	0.00948																																1525	2742.64	1525	-92.8723	1525	844.524
	548	0.06064	1426	0.00932																																1526	2692.81	1526	-102.409	1526	850.304
	546	0.0616	1427	0.00926																																1527	2665.45	1527	-84.7341	1527	864.922
	544	0.06258	1428	0.00908																																1528	2616.82	1528	-96.6247	1528	856.353
	542	0.06312	1429	0.00903																																1529	2597.39	1529	-87.39	1529	865.027
	540	0.06448	1430	0.0089																																1530	2593.34	1530	-91.8959	1530	874.54
	538	0.06586	1431	0.00885																																1531	2588.44	1531	-95.2065	1531	867.369
	536	0.06726	1432	0.00877																																1532	2561.45	1532	-78.7394	1532	891.169
	534	0.0686	1433	0.00871																																1533	2552.96	1533	-58.6758	1533	905.552
	532	0.06956	1434	0.00868																																1534	2544.31	1534	-57.5435	1534	915.951
	530	0.07094	1435	0.00853																																1535	2548.68	1535	-50.3484	1535	900.083
	528	0.07208	1436	0.00839																																1536	2533.69	1536	-93.5052	1536	871.191
	526	0.07319	1437	0.0082																																1537	2551.75	1537	-95.8571	1537	850.185
	524	0.07426	1438	0.00797																																1538	2575.68	1538	-117.591	1538	835.548
	522	0.07553	1439	0.00791																																1539	2590.76	1539	-118.114	1539	819.646
	520	0.07717	1440	0.00777																																1540	2564.37	1540	-109.292	1540	825.302
	518	0.07976	1441	0.0076																																1541	2563.31	1541	-138.857	1541	810.075
	516	0.08287	1442	0.00747																																1542	2526.96	1542	-177.063	1542	764.577
	514	0.08741	1443	0.00723																																1543	2505.02	1543	-174.683	1543	756.365
	512	0.09368	1444	0.00706																																1544	2465.44	1544	-164.232	1544	748.453
	510	0.10151	1445	0.00691																																1545	2423.34	1545	-164.946	1545	745.623
	508	0.11163	1446	0.00665																																1546	2354.2	1546	-185.079	1546	757.667
	506	0.12227	1447	0.00646																																1547	2322.16	1547	-175.599	1547	765.113
	504	0.1328	1448	0.00635																																1548	2295.94	1548	-159.438	1548	773.736
	502	0.14101	1449	0.0063																																1549	2293.07	1549	-137.812	1549	806.592
	500	0.14565	1450	0.00611																																1550	2248.72	1550	-145.187	1550	823.444
	498	0.1467	1451	0.00605																																1551	2223.56	1551	-121.017	1551	844.124
	496	0.14421	1452	0.00593																																1552	2219.88	1552	-107.41	1552	881.79
	494	0.13998	1453	0.00579																																1553	2205.62	1553	-88.7726	1553	897.89
	492	0.13453	1454	0.00561																																1554	2203.25	1554	-84.7035	1554	897.779
	490	0.12952	1455	0.00537																																1555	2225.11	1555	-102.119	1555	872.636
	488	0.12483	1456	0.00529																																1556	2207.75	1556	-136.519	1556	870.041
	486	0.12053	1457	0.00522																																1557	2212.42	1557	-127.004	1557	876.523
	484	0.11779	1458	0.00514																																1558	2195.25	1558	-126.827	1558	882.816
	482	0.11481	1459	0.00508																																1559	2169.59	1559	-114.796	1559	867.418
	480	0.11359	1460	0.00488																																1560	2151.54	1560	-106.86	1560	876.331
	478	0.11397	1461	0.0047																																1561	2143.52	1561	-118.442	1561	859.533
	476	0.11494	1462	0.00459																																1562	2138.12	1562	-128.423	1562	863.283
	474	0.11482	1463	0.00442																																1563	2170.87	1563	-137.448	1563	881.771
	472	0.11434	1464	0.00429																																1564	2163.16	1564	-157.057	1564	857.032
	470	0.11348	1465	0.00406																																1565	2130.53	1565	-172.938	1565	839.299
	468	0.11121	1466	0.00386																																1566	2076.29	1566	-176.928	1566	832.742
	466	0.10772	1467	0.00372																																1567	2054.22	1567	-156.487	1567	846.201
	464	0.1033	1468	0.00361																																1568	2043.97	1568	-142.137	1568	868.842
	462	0.09828	1469	0.00332																																1569	2018.68	1569	-137.533	1569	873.132
	460	0.09312	1470	0.00314																																1570	1992.88	1570	-139.833	1570	887.902
	458	0.08848	1471	0.003																																1571	1993.74	1571	-115.17	1571	894.856
	456	0.08426	1472	0.00284																																1572	1997.08	1572	-132.144	1572	889.284
	454	0.08076	1473	0.00268																																1573	1971.27	1573	-123.457	1573	886.442
	452	0.07832	1474	0.00261																																1574	1958.85	1574	-133.43	1574	877.428
	450	0.076	1475	0.00251																																1575	1948.65	1575	-164.317	1575	853.964
	448	0.07442	1476	0.00252																																1576	1949.87	1576	-168.695	1576	855.065
	446	0.07289	1477	0.00245																																1577	1946.7	1577	-165.59	1577	869.466
	444	0.0717	1478	0.00237																																1578	1942.53	1578	-140.842	1578	885.685
	442	0.07057	1479	0.00227																																1579	1913.58	1579	-146.704	1579	850.681
	440	0.06935	1480	0.00218																																1580	1933.37	1580	-143.76	1580	862.919
	438	0.06784	1481	0.00208																																1581	1945.56	1581	-149.952	1581	848.265
	436	0.06643	1482	0.002																																1582	1957.58	1582	-170.111	1582	854.564
	434	0.06552	1483	0.00201																																1583	1960.23	1583	-181.751	1583	831.525
	432	0.06498	1484	0.00189																																1584	1938.49	1584	-196.485	1584	809.077
	430	0.06478	1485	0.00174																																1585	1915.14	1585	-168.98	1585	831.455
	428	0.06511	1486	0.00167																																1586	1901.43	1586	-166.887	1586	846.969
	426	0.06506	1487	0.00148																																1587	1912.75	1587	-169.654	1587	866.307
	424	0.0651	1488	0.00128																																1588	1916.55	1588	-160.716	1588	866.869
	422	0.06564	1489	0.00101																																1589	1902.75	1589	-155.087	1589	863.334
	420	0.06574	1490	0.000902218																																1590	1854.49	1590	-162.303	1590	858.663
	418	0.06571	1491	0.000778077																																1591	1819.48	1591	-158.166	1591	857.191
	416	0.06546	1492	0.000661473																																1592	1807.98	1592	-167.499	1592	859.636
	414	0.0651	1493	0.000552407																																1593	1806.08	1593	-163.845	1593	861.769
	412	0.06518	1494	0.000450879																																1594	1776.38	1594	-180.347	1594	856.938
	410	0.06542	1495	0.000356888																																1595	1766.97	1595	-205.527	1595	837.136
	408	0.06556	1496	0.000270435																																1596	1767.28	1596	-209.505	1596	842.678
	406	0.06544	1497	0.00019152																																1597	1756.41	1597	-223.275	1597	831.75
	404	0.06558	1498	0.000120142																																1598	1741.97	1598	-229.991	1598	816.284
	402	0.06593	1499	5.63024e-05																																1599	1733.52	1599	-218.342	1599	780.311
	400	0.06655	1500	0																																1600	1743.4	1600	-207.956	1600	776.023
																																				1601	1724.02	1601	-194.651	1601	771.683
																																				1602	1709.36	1602	-177.483	1602	782.338
																																				1603	1686.52	1603	-161.875	1603	775.044
																																				1604	1673.37	1604	-161.289	1604	784.77
																																				1605	1655.81	1605	-141.063	1605	779.887
																																				1606	1630.03	1606	-156.876	1606	772.965
																																				1607	1615.1	1607	-125.623	1607	785.857
																																				1608	1603.75	1608	-110.22	1608	789.498
																																				1609	1570.41	1609	-82.0752	1609	818.508
																																				1610	1524.78	1610	-75.2223	1610	829.609
																																				1611	1503.36	1611	-71.1988	1611	863.852
																																				1612	1475.96	1612	-81.9548	1612	867.746
																																				1613	1442.64	1613	-102.66	1613	847.333
																																				1614	1418.07	1614	-131.447	1614	831.535
																																				1615	1428.81	1615	-145.516	1615	840.968
																																				1616	1417.36	1616	-179.526	1616	825.296
																																				1617	1403.36	1617	-199.94	1617	806.132
																																				1618	1386.44	1618	-195.846	1618	818.56
																																				1619	1383.91	1619	-173.844	1619	808.327
																																				1620	1331.31	1620	-170.631	1620	807.942
																																				1621	1295.16	1621	-176.8	1621	796.591
																																				1622	1233.54	1622	-196.234	1622	775.169
																																				1623	1172.66	1623	-196.666	1623	770.89
																																				1624	1111.36	1624	-210.228	1624	759.031
																																				1625	1067.16	1625	-204.54	1625	749.484
																																				1626	1043.02	1626	-162.932	1626	773.922
																																				1627	1026.78	1627	-138.132	1627	779.978
																																				1628	1007.33	1628	-130.15	1628	773.753
																																				1629	969.739	1629	-91.6675	1629	805.05
																																				1630	952.565	1630	-89.8638	1630	808.894
																																				1631	942.446	1631	-61.3381	1631	813.183
																																				1632	929.927	1632	-70.7597	1632	786.361
																																				1633	947.83	1633	-68.5819	1633	762.027
																																				1634	975.955	1634	-79.6557	1634	769.435
																																				1635	980.855	1635	-64.0449	1635	778.826
																																				1636	971.083	1636	-65.2637	1636	750.802
																																				1637	985.377	1637	-24.8501	1637	766.275
																																				1638	980.96	1638	-15.7592	1638	774.926
																																				1639	952.117	1639	-35.9292	1639	755.751
																																				1640	915.717	1640	-21.3658	1640	744.198
																																				1641	942.035	1641	-45.0224	1641	745.145
																																				1642	940.466	1642	-59.161	1642	748.904
																																				1643	963.542	1643	-33.9519	1643	772.717
																																				1644	952.37	1644	-50.6074	1644	778.064
																																				1645	940.048	1645	-58.7279	1645	780.488
																																				1646	958.59	1646	-39.3055	1646	787.681
																																				1647	957.972	1647	-66.4557	1647	794.894
																																				1648	968.076	1648	-67.0901	1648	792.366
																																				1649	965.864	1649	-90.8663	1649	790.938
																																				1650	965.15	1650	-120.547	1650	769.091
																																				1651	997.713	1651	-135.337	1651	758.132
																																				1652	1016.47	1652	-196.473	1652	726.938
																																				1653	1040.59	1653	-210.81	1653	713.016
																																				1654	1041.36	1654	-222.062	1654	702.642
																																				1655	1033.49	1655	-214.217	1655	693.398
																																				1656	1015.86	1656	-215.258	1656	689.761
																																				1657	1021.11	1657	-209.993	1657	688.325
																																				1658	997.981	1658	-221.435	1658	701.208
																																				1659	954.568	1659	-232.825	1659	695.062
																																				1660	963.444	1660	-199.379	1660	716.482
																																				1661	981.651	1661	-200.656	1661	731.272
																																				1662	951.193	1662	-205.733	1662	714.338
																																				1663	953.514	1663	-182.026	1663	721.745
																																				1664	916.729	1664	-170.585	1664	731.744
																																				1665	892	1665	-146.977	1665	727.292
																																				1666	917.236	1666	-143.135	1666	728.621
																																				1667	890.309	1667	-142.234	1667	733.169
																																				1668	876.498	1668	-129.992	1668	717.841
																																				1669	850.11	1669	-157.623	1669	692.976
																																				1670	822.609	1670	-171.814	1670	697.928
																																				1671	859.392	1671	-171.406	1671	723.978
																																				1672	874.246	1672	-169.182	1672	714.99
																																				1673	846.63	1673	-160.67	1673	701.564
																																				1674	840.601	1674	-147.138	1674	705.462
																																				1675	820.931	1675	-133.44	1675	738.969
																																				1676	813.008	1676	-154.504	1676	737.872
																																				1677	826.944	1677	-157.618	1677	745.319
																																				1678	823.519	1678	-142.236	1678	762.313
																																				1679	825.672	1679	-134.716	1679	766.234
																																				1680	833.115	1680	-121.699	1680	771.417
																																				1681	846.021	1681	-116.026	1681	779.34
																																				1682	860.383	1682	-89.7321	1682	787.895
																																				1683	895.211	1683	-60.017	1683	802.19
																																				1684	912.005	1684	-50.948	1684	803.155
																																				1685	927.838	1685	-63.3521	1685	801.446
																																				1686	934.313	1686	-80.3482	1686	804.393
																																				1687	923.426	1687	-79.7886	1687	804.756
																																				1688	927.958	1688	-107.788	1688	786.849
																																				1689	944.87	1689	-110.747	1689	792.47
																																				1690	920.103	1690	-122.848	1690	815.871
																																				1691	914.806	1691	-128.916	1691	814.447
																																				1692	908.233	1692	-134.235	1692	810.909
																																				1693	900.383	1693	-138.806	1693	805.255
																																				1694	891.255	1694	-142.628	1694	797.486
																																				1695	880.85	1695	-145.7	1695	787.603
																																				1696	869.168	1696	-148.025	1696	775.604
																																				1697	856.208	1697	-149.6	1697	761.49
																																				1698	841.972	1698	-150.426	1698	745.262
																																				1699	826.458	1699	-150.504	1699	726.918
																																				1700	809.667	1700	-149.833	1700	706.459

## Sheet: Fig. 2b. d, e, i-k
Fig. 2b	Et-1080	CO-1080	FD-1080		Fig. 2d	FI (HSA@Et-1080)	FI (HSA@CO-1080)	FI (HSA@FD-1080)		Fig. 2e	FI (HSA@Et-1080)	FI (Et-1080 in PBS)	FI (HSA@CO-1080)	FI (CO-1080 in PBS)	FI (HSA@FD-1080)	FI (FD-1080 in PBS)		Fig. 2i	HSA@dye	Docking score		Fig. 2j	HSA@dye	Binding energy
	24230	38218	27765			2744	10177	3831			2744	456	10177	485	3831	496			Et-1080	-2.92			Et-1080	-34.04
	28030	38586	24950			2850	10477	3785			2850	460	10477	490	3785	511			CO-1080	-5.91			CO-1080	-39.11
	27045	36101	29075			2801	9977	3895			2801	451	9977	475	3895	480			FD-1080	-2.88			FD-1080	-30.23
	27543	37411	28677			3401	10946	3901			3401	440	10946	480	3901	524
	24936	35881	26775			2936	10644	3772			2936	449	10644	469	3772	499
	26087	36331	28033			2776	10779	4008			2776	427	10779	482	4008	519
						2848	9916	3677			2848	423	9916	468	3677	498
						3007	10840	4043			3007	417	10840	478	4043	502
						3378	11160	4080			3378	405	11160	457	4080	511
						3277	10796	3761			3277	421	10796	465	3761	487						Fig. 2k
						3031	10955	3957			3031	423	10955	475	3957	479
						2757	10861	3850			2757	455	10861	472	3850	502
						3330	10363	3960			3330	441	10363	483	3960	512
						2999	11077	4030			2999	431	11077	455	4030	488
						3209	11051	3966			3209	413	11051	445	3966	478

## Sheet: Fig. 3b, c, f, g
Fig. 3b	HSA@Et-1080	DI@Et-1080	DII@Et-1080	DIII@Et-1080	HSA@CO-1080	DI@CO-1080	DII@CO-1080	DIII@CO-1080	HSA@FD-1080	DI@FD-1080	DII@FD-1080	DIII@FD-1080		Fig. 3g	Mass (CO-1080)	Intensity	Mass (CO-1080 @Cys)	Intensity
	1721	837	635	3278	5689	888	801	3997	1958	646	311	2087			399.171	2	399.171	1.21
	1607	827	640	3301	5267	898	839	4120	2056	636	597	2129			399.23	3	399.23	0
	1680	853	624	3386	5938	904	820	4170	1987	653	595	2163			399.289	1	399.289	0
	1653	897	654	3577	6076	870	810	4177	1928	638	588	2090			399.348	1	399.348	0
	1622	902	647	3494	5983	915	845	4167	1886	645	599	2040			399.408	1	399.408	1.21
	1603	892	628	3407	5550	910	840	4301	2009	587	613	2160			399.467	0	399.467	0
	1633	899	627	3520	5807	905	834	4179	1983	654	604	2155			399.526	1	399.526	0
	1601	847	644	3248	5431	977	920	4266	1833	628	584	1998			399.586	0	399.586	0
	1619	857	655	3327	5133	877	841	4190	2014	638	598	2124			399.645	1	399.645	0
	1701	877	666	3266	5431	901	822	4234	2013	618	603	2162			399.704	0	399.704	3.63
															399.764	0	399.764	4.84
															399.823	1	399.823	4.84
															399.883	1	399.883	0
															399.942	0	399.942	1.21
															400.001	1	400.001	1.21
															400.061	0	400.061	1.21
															400.12	0	400.12	0
															400.179	0	400.179	0
															400.239	1	400.239	0
Fig. 3c															400.298	0	400.298	0
		Et-1080				CO-1080				FD-1080					400.358	0	400.358	1.21
															400.417	0	400.417	1.21
															400.476	1	400.476	1.21
															400.536	0	400.536	1.21
															400.595	2	400.595	0
															400.655	2	400.655	0
															400.714	3	400.714	0
															400.773	1	400.773	1.21
															400.833	1	400.833	1.21
															400.892	2	400.892	0
															400.952	0	400.952	0
															401.011	0	401.011	1.21
															401.071	2	401.071	1.21
															401.13	0	401.13	0
															401.189	1	401.189	0
															401.249	1	401.249	2.42
															401.308	0	401.308	0
															401.368	2	401.368	1.21
															401.427	1	401.427	1.21
															401.487	0	401.487	0
Fig. 3f															401.546	2	401.546	1.21
															401.606	1	401.606	1.21
															401.665	1	401.665	0
															401.725	1	401.725	0
															401.784	0	401.784	1.21
															401.844	1	401.844	0
															401.903	1	401.903	1.21
															401.963	1	401.963	2.42
															402.022	1	402.022	1.21
															402.082	1	402.082	1.21
															402.141	1	402.141	1.21
															402.201	0	402.201	0
															402.26	1	402.26	0
															402.32	0	402.32	0
															402.38	0	402.38	0
															402.439	0	402.439	0
															402.499	0	402.499	0
															402.558	3	402.558	0
															402.618	2	402.618	1.21
															402.677	0	402.677	0
															402.737	1	402.737	1.21
															402.796	0	402.796	0
															402.856	2	402.856	2.42
															402.916	2	402.916	0
															402.975	2	402.975	0
															403.035	1	403.035	0
															403.094	1	403.094	2.42
															403.154	0	403.154	1.21
															403.214	0	403.214	0
															403.273	0	403.273	0
															403.333	1	403.333	1.21
															403.392	0	403.392	0
															403.452	1	403.452	0
															403.512	0	403.512	1.21
															403.571	1	403.571	1.21
															403.631	0	403.631	2.42
															403.691	1	403.691	2.42
															403.75	0	403.75	4.84
															403.81	0	403.81	2.42
															403.87	2	403.87	6.05
															403.929	1	403.929	0
															403.989	0	403.989	1.21
															404.049	2	404.049	0
															404.108	1	404.108	0
															404.168	1	404.168	0
															404.228	0	404.228	1.21
															404.287	1	404.287	0
															404.347	2	404.347	0
															404.407	0	404.407	0
															404.466	0	404.466	0
															404.526	0	404.526	0
															404.586	3	404.586	0
															404.645	0	404.645	0
															404.705	0	404.705	1.21
															404.765	0	404.765	4.84
															404.825	1	404.825	2.42
															404.884	1	404.884	0
															404.944	1	404.944	3.63
															405.004	1	405.004	2.42
															405.064	0	405.064	3.63
															405.123	1	405.123	2.42
															405.183	0	405.183	2.42
															405.243	0	405.243	2.42
															405.303	1	405.303	0
															405.362	2	405.362	0
															405.422	0	405.422	1.21
															405.482	3	405.482	0
															405.542	1	405.542	0
															405.602	1	405.602	1.21
															405.661	1	405.661	0
															405.721	3	405.721	2.42
															405.781	1	405.781	3.63
															405.841	1	405.841	3.63
															405.9	0	405.9	6.05
															405.96	0	405.96	3.63
															406.02	0	406.02	2.42
															406.08	0	406.08	6.05
															406.14	0	406.14	0
															406.2	1	406.2	0
															406.259	0	406.259	0
															406.319	0	406.319	0
															406.379	2	406.379	0
															406.439	2	406.439	3.63
															406.499	0	406.499	1.21
															406.559	0	406.559	2.42
															406.619	0	406.619	2.42
															406.678	1	406.678	1.21
															406.738	1	406.738	0
															406.798	0	406.798	1.21
															406.858	0	406.858	3.63
															406.918	0	406.918	10.89
															406.978	1	406.978	1.21
															407.038	1	407.038	0
															407.098	2	407.098	0
															407.157	1	407.157	0
															407.217	2	407.217	0
															407.277	0	407.277	0
															407.337	0	407.337	0
															407.397	2	407.397	0
															407.457	0	407.457	0
															407.517	0	407.517	0
															407.577	1	407.577	0
															407.637	2	407.637	1.21
															407.697	0	407.697	0
															407.757	2	407.757	1.21
															407.817	1	407.817	3.63
															407.877	1	407.877	1.21
															407.937	0	407.937	2.42
															407.997	1	407.997	0
															408.056	1	408.056	2.42
															408.116	0	408.116	0
															408.176	1	408.176	0
															408.236	0	408.236	0
															408.296	1	408.296	1.21
															408.356	0	408.356	0
															408.416	3	408.416	0
															408.476	0	408.476	1.21
															408.536	1	408.536	1.21
															408.596	1	408.596	1.21
															408.656	2	408.656	0
															408.716	1	408.716	0
															408.776	1	408.776	0
															408.836	0	408.836	0
															408.897	0	408.897	0
															408.957	1	408.957	2.42
															409.017	1	409.017	0
															409.077	1	409.077	1.21
															409.137	2	409.137	0
															409.197	1	409.197	0
															409.257	1	409.257	0
															409.317	1	409.317	1.21
															409.377	0	409.377	0
															409.437	0	409.437	0
															409.497	2	409.497	0
															409.557	0	409.557	0
															409.617	3	409.617	0
															409.677	0	409.677	0
															409.737	1	409.737	0
															409.797	0	409.797	0
															409.858	0	409.858	0
															409.918	1	409.918	0
															409.978	1	409.978	0
															410.038	1	410.038	0
															410.098	1	410.098	0
															410.158	0	410.158	1.21
															410.218	0	410.218	0
															410.278	2	410.278	2.42
															410.339	1	410.339	1.21
															410.399	1	410.399	1.21
															410.459	0	410.459	3.63
															410.519	1	410.519	2.42
															410.579	1	410.579	0
															410.639	2	410.639	0
															410.699	0	410.699	0
															410.76	1	410.76	0
															410.82	1	410.82	3.63
															410.88	0	410.88	6.05
															410.94	0	410.94	0
															411	2	411	4.84
															411.061	1	411.061	0
															411.121	0	411.121	0
															411.181	1	411.181	1.21
															411.241	1	411.241	1.21
															411.301	2	411.301	1.21
															411.362	0	411.362	0
															411.422	0	411.422	2.42
															411.482	1	411.482	3.63
															411.542	0	411.542	6.05
															411.602	2	411.602	3.63
															411.663	1	411.663	1.21
															411.723	1	411.723	1.21
															411.783	1	411.783	0
															411.843	0	411.843	0
															411.904	3	411.904	1.21
															411.964	1	411.964	1.21
															412.024	1	412.024	0
															412.084	1	412.084	0
															412.145	0	412.145	2.42
															412.205	0	412.205	1.21
															412.265	1	412.265	1.21
															412.326	2	412.326	0
															412.386	1	412.386	0
															412.446	1	412.446	0
															412.506	0	412.506	2.42
															412.567	0	412.567	0
															412.627	1	412.627	0
															412.687	0	412.687	0
															412.748	0	412.748	1.21
															412.808	1	412.808	0
															412.868	0	412.868	1.21
															412.929	0	412.929	1.21
															412.989	0	412.989	1.21
															413.049	0	413.049	0
															413.11	0	413.11	0
															413.17	2	413.17	1.21
															413.23	0	413.23	2.42
															413.291	0	413.291	1.21
															413.351	2	413.351	2.42
															413.411	1	413.411	1.21
															413.472	0	413.472	0
															413.532	2	413.532	1.21
															413.592	1	413.592	1.21
															413.653	0	413.653	0
															413.713	3	413.713	1.21
															413.774	1	413.774	2.42
															413.834	0	413.834	0
															413.894	0	413.894	0
															413.955	1	413.955	0
															414.015	1	414.015	0
															414.076	0	414.076	0
															414.136	0	414.136	0
															414.196	0	414.196	0
															414.257	2	414.257	1.21
															414.317	1	414.317	1.21
															414.378	3	414.378	0
															414.438	0	414.438	0
															414.499	0	414.499	0
															414.559	0	414.559	0
															414.62	2	414.62	0
															414.68	0	414.68	0
															414.74	1	414.74	1.21
															414.801	0	414.801	1.21
															414.861	1	414.861	3.63
															414.922	0	414.922	0
															414.982	1	414.982	0
															415.043	0	415.043	0
															415.103	0	415.103	0
															415.164	2	415.164	0
															415.224	1	415.224	1.21
															415.285	2	415.285	1.21
															415.345	1	415.345	1.21
															415.406	1	415.406	0
															415.466	2	415.466	0
															415.527	0	415.527	1.21
															415.587	1	415.587	1.21
															415.648	0	415.648	0
															415.708	1	415.708	1.21
															415.769	0	415.769	1.21
															415.83	1	415.83	4.84
															415.89	1	415.89	2.42
															415.951	1	415.951	3.63
															416.011	0	416.011	0
															416.072	2	416.072	0
															416.132	0	416.132	1.21
															416.193	0	416.193	1.21
															416.253	1	416.253	1.21
															416.314	1	416.314	0
															416.375	0	416.375	2.42
															416.435	2	416.435	3.63
															416.496	0	416.496	2.42
															416.556	0	416.556	0
															416.617	1	416.617	1.21
															416.678	0	416.678	0
															416.738	0	416.738	1.21
															416.799	3	416.799	1.21
															416.859	0	416.859	0
															416.92	1	416.92	3.63
															416.981	0	416.981	3.63
															417.041	1	417.041	1.21
															417.102	1	417.102	0
															417.163	1	417.163	1.21
															417.223	0	417.223	0
															417.284	2	417.284	0
															417.345	0	417.345	2.42
															417.405	0	417.405	2.42
															417.466	0	417.466	1.21
															417.526	1	417.526	0
															417.587	0	417.587	0
															417.648	1	417.648	0
															417.709	1	417.709	3.63
															417.769	0	417.769	4.84
															417.83	1	417.83	1.21
															417.891	2	417.891	4.84
															417.951	1	417.951	1.21
															418.012	0	418.012	4.84
															418.073	1	418.073	4.84
															418.133	2	418.133	0
															418.194	1	418.194	0
															418.255	0	418.255	0
															418.316	3	418.316	0
															418.376	0	418.376	4.84
															418.437	2	418.437	0
															418.498	1	418.498	1.21
															418.558	1	418.558	0
															418.619	1	418.619	0
															418.68	3	418.68	0
															418.741	2	418.741	1.21
															418.801	1	418.801	6.05
															418.862	0	418.862	2.42
															418.923	0	418.923	3.63
															418.984	1	418.984	0
															419.045	1	419.045	1.21
															419.105	1	419.105	1.21
															419.166	0	419.166	3.63
															419.227	0	419.227	3.63
															419.288	2	419.288	0
															419.349	0	419.349	4.84
															419.409	2	419.409	0
															419.47	1	419.47	1.21
															419.531	1	419.531	1.21
															419.592	0	419.592	1.21
															419.653	0	419.653	0
															419.713	0	419.713	1.21
															419.774	0	419.774	6.05
															419.835	0	419.835	1.21
															419.896	0	419.896	0
															419.957	1	419.957	1.21
															420.018	1	420.018	0
															420.078	0	420.078	0
															420.139	0	420.139	1.21
															420.2	0	420.2	0
															420.261	2	420.261	0
															420.322	3	420.322	1.21
															420.383	0	420.383	2.42
															420.444	1	420.444	1.21
															420.505	0	420.505	1.21
															420.565	1	420.565	0
															420.626	0	420.626	0
															420.687	0	420.687	0
															420.748	0	420.748	0
															420.809	1	420.809	2.42
															420.87	1	420.87	6.05
															420.931	2	420.931	2.42
															420.992	0	420.992	3.63
															421.053	0	421.053	2.42
															421.114	1	421.114	0
															421.175	1	421.175	1.21
															421.236	1	421.236	1.21
															421.296	1	421.296	0
															421.357	0	421.357	1.21
															421.418	0	421.418	1.21
															421.479	0	421.479	1.21
															421.54	1	421.54	3.63
															421.601	0	421.601	0
															421.662	2	421.662	0
															421.723	2	421.723	2.42
															421.784	3	421.784	1.21
															421.845	2	421.845	1.21
															421.906	0	421.906	4.84
															421.967	1	421.967	0
															422.028	0	422.028	0
															422.089	0	422.089	0
															422.15	0	422.15	0
															422.211	0	422.211	1.21
															422.272	1	422.272	1.21
															422.333	2	422.333	0
															422.394	0	422.394	0
															422.455	3	422.455	0
															422.516	1	422.516	0
															422.577	0	422.577	1.21
															422.638	0	422.638	0
															422.699	1	422.699	0
															422.76	2	422.76	0
															422.821	2	422.821	0
															422.882	0	422.882	0
															422.944	0	422.944	1.21
															423.005	0	423.005	2.42
															423.066	1	423.066	0
															423.127	0	423.127	0
															423.188	0	423.188	1.21
															423.249	0	423.249	0
															423.31	2	423.31	7.26
															423.371	0	423.371	2.42
															423.432	2	423.432	3.63
															423.493	0	423.493	1.21
															423.554	2	423.554	0
															423.616	1	423.616	1.21
															423.677	0	423.677	1.21
															423.738	1	423.738	1.21
															423.799	0	423.799	0
															423.86	0	423.86	0
															423.921	0	423.921	1.21
															423.982	1	423.982	3.63
															424.043	0	424.043	1.21
															424.105	0	424.105	1.21
															424.166	0	424.166	1.21
															424.227	1	424.227	0
															424.288	0	424.288	0
															424.349	1	424.349	0
															424.41	0	424.41	0
															424.472	0	424.472	1.21
															424.533	1	424.533	0
															424.594	0	424.594	0
															424.655	0	424.655	3.63
															424.716	2	424.716	1.21
															424.777	0	424.777	1.21
															424.839	1	424.839	0
															424.9	2	424.9	0
															424.961	2	424.961	1.21
															425.022	0	425.022	1.21
															425.084	3	425.084	1.21
															425.145	0	425.145	2.42
															425.206	1	425.206	2.42
															425.267	1	425.267	2.42
															425.328	0	425.328	0
															425.39	1	425.39	0
															425.451	1	425.451	0
															425.512	0	425.512	0
															425.573	2	425.573	4.84
															425.635	1	425.635	2.42
															425.696	1	425.696	4.84
															425.757	2	425.757	3.63
															425.818	1	425.818	0
															425.88	1	425.88	0
															425.941	1	425.941	0
															426.002	0	426.002	0
															426.064	1	426.064	1.21
															426.125	0	426.125	0
															426.186	1	426.186	1.21
															426.248	1	426.248	1.21
															426.309	2	426.309	0
															426.37	0	426.37	2.42
															426.431	0	426.431	0
															426.493	1	426.493	0
															426.554	0	426.554	0
															426.615	0	426.615	0
															426.677	1	426.677	1.21
															426.738	1	426.738	2.42
															426.799	0	426.799	0
															426.861	1	426.861	4.84
															426.922	0	426.922	4.84
															426.983	2	426.983	0
															427.045	0	427.045	0
															427.106	1	427.106	1.21
															427.168	2	427.168	0
															427.229	0	427.229	0
															427.29	0	427.29	0
															427.352	0	427.352	0
															427.413	1	427.413	0
															427.474	0	427.474	0
															427.536	2	427.536	2.42
															427.597	1	427.597	0
															427.659	2	427.659	1.21
															427.72	0	427.72	1.21
															427.782	1	427.782	1.21
															427.843	0	427.843	2.42
															427.904	1	427.904	2.42
															427.966	1	427.966	2.42
															428.027	0	428.027	1.21
															428.089	1	428.089	0
															428.15	0	428.15	0
															428.212	0	428.212	0
															428.273	2	428.273	0
															428.334	2	428.334	0
															428.396	1	428.396	0
															428.457	1	428.457	1.21
															428.519	0	428.519	0
															428.58	0	428.58	2.42
															428.642	2	428.642	1.21
															428.703	1	428.703	0
															428.765	0	428.765	1.21
															428.826	1	428.826	0
															428.888	0	428.888	1.21
															428.949	0	428.949	0
															429.011	4	429.011	1.21
															429.072	1	429.072	0
															429.134	0	429.134	0
															429.195	4	429.195	1.21
															429.257	2	429.257	0
															429.318	0	429.318	0
															429.38	0	429.38	0
															429.441	1	429.441	0
															429.503	0	429.503	1.21
															429.564	2	429.564	0
															429.626	0	429.626	3.63
															429.688	0	429.688	2.42
															429.749	3	429.749	4.84
															429.811	0	429.811	4.84
															429.872	2	429.872	1.21
															429.934	0	429.934	1.21
															429.995	1	429.995	0
															430.057	0	430.057	0
															430.119	2	430.119	0
															430.18	2	430.18	0
															430.242	0	430.242	1.21
															430.303	1	430.303	0
															430.365	0	430.365	0
															430.427	0	430.427	0
															430.488	1	430.488	0
															430.55	0	430.55	0
															430.611	1	430.611	2.42
															430.673	1	430.673	1.21
															430.735	1	430.735	2.42
															430.796	0	430.796	9.68
															430.858	2	430.858	9.68
															430.92	0	430.92	9.68
															430.981	1	430.981	4.84
															431.043	1	431.043	6.05
															431.104	0	431.104	1.21
															431.166	0	431.166	2.42
															431.228	1	431.228	0
															431.289	1	431.289	0
															431.351	0	431.351	3.63
															431.413	0	431.413	0
															431.474	0	431.474	1.21
															431.536	1	431.536	0
															431.598	0	431.598	1.21
															431.66	2	431.66	2.42
															431.721	2	431.721	1.21
															431.783	0	431.783	3.63
															431.845	0	431.845	9.68
															431.906	0	431.906	10.89
															431.968	2	431.968	4.84
															432.03	1	432.03	3.63
															432.092	0	432.092	3.63
															432.153	0	432.153	2.42
															432.215	1	432.215	2.42
															432.277	0	432.277	2.42
															432.338	2	432.338	3.63
															432.4	0	432.4	2.42
															432.462	0	432.462	0
															432.524	2	432.524	2.42
															432.585	0	432.585	0
															432.647	3	432.647	3.63
															432.709	0	432.709	12.1
															432.771	1	432.771	24.2
															432.833	1	432.833	15.73
															432.894	1	432.894	22.99
															432.956	0	432.956	18.15
															433.018	1	433.018	15.73
															433.08	1	433.08	15.73
															433.142	1	433.142	10.89
															433.203	0	433.203	3.63
															433.265	1	433.265	3.63
															433.327	0	433.327	2.42
															433.389	0	433.389	4.84
															433.451	0	433.451	2.42
															433.512	0	433.512	1.21
															433.574	2	433.574	0
															433.636	1	433.636	2.42
															433.698	1	433.698	0
															433.76	0	433.76	4.84
															433.822	0	433.822	9.68
															433.883	2	433.883	12.1
															433.945	0	433.945	9.68
															434.007	0	434.007	3.63
															434.069	3	434.069	3.63
															434.131	0	434.131	2.42
															434.193	0	434.193	3.63
															434.255	1	434.255	2.42
															434.317	0	434.317	3.63
															434.378	0	434.378	1.21
															434.44	0	434.44	0
															434.502	0	434.502	0
															434.564	0	434.564	2.42
															434.626	2	434.626	2.42
															434.688	0	434.688	2.42
															434.75	0	434.75	1.21
															434.812	0	434.812	3.63
															434.874	0	434.874	7.26
															434.936	2	434.936	3.63
															434.998	2	434.998	6.05
															435.06	0	435.06	3.63
															435.122	0	435.122	2.42
															435.183	0	435.183	0
															435.245	2	435.245	2.42
															435.307	0	435.307	2.42
															435.369	2	435.369	2.42
															435.431	1	435.431	3.63
															435.493	0	435.493	0
															435.555	0	435.555	1.21
															435.617	1	435.617	3.63
															435.679	1	435.679	0
															435.741	0	435.741	1.21
															435.803	0	435.803	2.42
															435.865	0	435.865	3.63
															435.927	0	435.927	2.42
															435.989	0	435.989	2.42
															436.051	0	436.051	3.63
															436.113	2	436.113	2.42
															436.175	0	436.175	2.42
															436.237	0	436.237	1.21
															436.299	0	436.299	0
															436.361	0	436.361	0
															436.423	0	436.423	0
															436.485	1	436.485	1.21
															436.547	0	436.547	1.21
															436.609	2	436.609	3.63
															436.672	1	436.672	0
															436.734	1	436.734	0
															436.796	2	436.796	1.21
															436.858	0	436.858	3.63
															436.92	0	436.92	2.42
															436.982	0	436.982	0
															437.044	0	437.044	1.21
															437.106	1	437.106	0
															437.168	0	437.168	1.21
															437.23	0	437.23	0
															437.292	0	437.292	0
															437.354	0	437.354	0
															437.417	0	437.417	1.21
															437.479	0	437.479	1.21
															437.541	2	437.541	4.84
															437.603	1	437.603	0
															437.665	1	437.665	0
															437.727	1	437.727	3.63
															437.789	2	437.789	4.84
															437.851	0	437.851	3.63
															437.914	0	437.914	1.21
															437.976	1	437.976	0
															438.038	0	438.038	2.42
															438.1	0	438.1	0
															438.162	1	438.162	2.42
															438.224	0	438.224	0
															438.287	0	438.287	0
															438.349	1	438.349	0
															438.411	0	438.411	0
															438.473	1	438.473	1.21
															438.535	1	438.535	2.42
															438.597	1	438.597	1.21
															438.66	2	438.66	2.42
															438.722	3	438.722	0
															438.784	0	438.784	0
															438.846	0	438.846	2.42
															438.908	0	438.908	2.42
															438.971	2	438.971	1.21
															439.033	1	439.033	0
															439.095	1	439.095	1.21
															439.157	1	439.157	1.21
															439.22	0	439.22	1.21
															439.282	1	439.282	0
															439.344	2	439.344	0
															439.406	0	439.406	0
															439.469	1	439.469	0
															439.531	2	439.531	0
															439.593	1	439.593	1.21
															439.655	1	439.655	0
															439.718	2	439.718	0
															439.78	1	439.78	1.21
															439.842	0	439.842	0
															439.905	2	439.905	3.63
															439.967	2	439.967	0
															440.029	0	440.029	0
															440.091	1	440.091	0
															440.154	0	440.154	1.21
															440.216	0	440.216	0
															440.278	0	440.278	2.42
															440.341	1	440.341	0
															440.403	0	440.403	1.21
															440.465	1	440.465	1.21
															440.528	0	440.528	1.21
															440.59	1	440.59	2.42
															440.652	2	440.652	0
															440.715	1	440.715	0
															440.777	1	440.777	0
															440.839	0	440.839	1.21
															440.902	1	440.902	0
															440.964	1	440.964	1.21
															441.026	0	441.026	0
															441.089	0	441.089	0
															441.151	0	441.151	0
															441.214	2	441.214	2.42
															441.276	0	441.276	0
															441.338	0	441.338	0
															441.401	0	441.401	2.42
															441.463	0	441.463	0
															441.526	1	441.526	4.84
															441.588	1	441.588	1.21
															441.65	0	441.65	1.21
															441.713	0	441.713	1.21
															441.775	0	441.775	1.21
															441.838	0	441.838	2.42
															441.9	1	441.9	0
															441.962	0	441.962	0
															442.025	1	442.025	0
															442.087	1	442.087	0
															442.15	0	442.15	1.21
															442.212	2	442.212	0
															442.275	0	442.275	1.21
															442.337	0	442.337	3.63
															442.4	0	442.4	2.42
															442.462	0	442.462	1.21
															442.525	0	442.525	0
															442.587	0	442.587	0
															442.65	2	442.65	1.21
															442.712	1	442.712	2.42
															442.775	1	442.775	1.21
															442.837	1	442.837	1.21
															442.9	0	442.9	0
															442.962	1	442.962	0
															443.025	1	443.025	0
															443.087	1	443.087	2.42
															443.15	0	443.15	2.42
															443.212	0	443.212	6.05
															443.275	0	443.275	0
															443.337	2	443.337	0
															443.4	0	443.4	1.21
															443.462	1	443.462	1.21
															443.525	0	443.525	2.42
															443.587	1	443.587	1.21
															443.65	0	443.65	0
															443.712	1	443.712	0
															443.775	0	443.775	0
															443.838	0	443.838	0
															443.9	0	443.9	0
															443.963	0	443.963	2.42
															444.025	0	444.025	0
															444.088	0	444.088	0
															444.15	1	444.15	0
															444.213	1	444.213	0
															444.276	0	444.276	1.21
															444.338	1	444.338	1.21
															444.401	0	444.401	0
															444.463	2	444.463	0
															444.526	1	444.526	0
															444.589	0	444.589	0
															444.651	0	444.651	0
															444.714	0	444.714	0
															444.777	0	444.777	0
															444.839	0	444.839	1.21
															444.902	0	444.902	0
															444.965	0	444.965	0
															445.027	0	445.027	0
															445.09	0	445.09	2.42
															445.152	0	445.152	1.21
															445.215	0	445.215	0
															445.278	0	445.278	0
															445.34	2	445.34	3.63
															445.403	1	445.403	0
															445.466	0	445.466	0
															445.529	0	445.529	1.21
															445.591	0	445.591	3.63
															445.654	1	445.654	0
															445.717	1	445.717	0
															445.779	1	445.779	1.21
															445.842	3	445.842	2.42
															445.905	1	445.905	3.63
															445.967	0	445.967	1.21
															446.03	0	446.03	1.21
															446.093	2	446.093	6.05
															446.156	0	446.156	3.63
															446.218	1	446.218	2.42
															446.281	0	446.281	2.42
															446.344	1	446.344	1.21
															446.407	1	446.407	2.42
															446.469	1	446.469	1.21
															446.532	1	446.532	0
															446.595	5	446.595	1.21
															446.658	2	446.658	1.21
															446.72	1	446.72	3.63
															446.783	2	446.783	7.26
															446.846	0	446.846	3.63
															446.909	1	446.909	2.42
															446.972	0	446.972	1.21
															447.034	2	447.034	6.05
															447.097	1	447.097	2.42
															447.16	0	447.16	0
															447.223	0	447.223	0
															447.286	0	447.286	1.21
															447.348	0	447.348	0
															447.411	1	447.411	0
															447.474	1	447.474	0
															447.537	1	447.537	0
															447.6	0	447.6	2.42
															447.663	1	447.663	1.21
															447.725	0	447.725	1.21
															447.788	1	447.788	2.42
															447.851	1	447.851	4.84
															447.914	2	447.914	1.21
															447.977	1	447.977	2.42
															448.04	1	448.04	1.21
															448.103	1	448.103	0
															448.165	2	448.165	2.42
															448.228	1	448.228	0
															448.291	0	448.291	1.21
															448.354	0	448.354	0
															448.417	1	448.417	0
															448.48	2	448.48	0
															448.543	1	448.543	2.42
															448.606	0	448.606	4.84
															448.669	0	448.669	1.21
															448.731	1	448.731	0
															448.794	1	448.794	4.84
															448.857	0	448.857	0
															448.92	1	448.92	1.21
															448.983	0	448.983	3.63
															449.046	0	449.046	7.26
															449.109	0	449.109	1.21
															449.172	1	449.172	2.42
															449.235	0	449.235	1.21
															449.298	2	449.298	3.63
															449.361	0	449.361	1.21
															449.424	2	449.424	1.21
															449.487	0	449.487	3.63
															449.55	0	449.55	0
															449.613	0	449.613	6.05
															449.676	3	449.676	3.63
															449.739	2	449.739	1.21
															449.802	0	449.802	0
															449.865	1	449.865	2.42
															449.928	0	449.928	0
															449.991	1	449.991	2.42
															450.054	1	450.054	1.21
															450.117	2	450.117	0
															450.18	1	450.18	1.21
															450.243	3	450.243	2.42
															450.306	0	450.306	0
															450.369	0	450.369	0
															450.432	2	450.432	0
															450.495	0	450.495	1.21
															450.558	0	450.558	0
															450.621	1	450.621	2.42
															450.684	2	450.684	1.21
															450.747	0	450.747	0
															450.81	0	450.81	1.21
															450.873	1	450.873	0
															450.936	3	450.936	1.21
															450.999	0	450.999	0
															451.062	0	451.062	0
															451.126	2	451.126	0
															451.189	0	451.189	0
															451.252	1	451.252	0
															451.315	1	451.315	0
															451.378	0	451.378	0
															451.441	0	451.441	0
															451.504	0	451.504	0
															451.567	1	451.567	1.21
															451.63	0	451.63	2.42
															451.693	1	451.693	1.21
															451.757	2	451.757	1.21
															451.82	0	451.82	2.42
															451.883	4	451.883	0
															451.946	0	451.946	0
															452.009	1	452.009	2.42
															452.072	1	452.072	1.21
															452.135	0	452.135	0
															452.199	0	452.199	0
															452.262	0	452.262	1.21
															452.325	2	452.325	1.21
															452.388	1	452.388	1.21
															452.451	0	452.451	0
															452.514	1	452.514	0
															452.578	1	452.578	0
															452.641	1	452.641	0
															452.704	0	452.704	2.42
															452.767	5	452.767	1.21
															452.83	0	452.83	0
															452.894	1	452.894	3.63
															452.957	0	452.957	0
															453.02	1	453.02	0
															453.083	2	453.083	1.21
															453.147	1	453.147	0
															453.21	0	453.21	0
															453.273	1	453.273	2.42
															453.336	0	453.336	1.21
															453.399	0	453.399	0
															453.463	1	453.463	0
															453.526	1	453.526	1.21
															453.589	1	453.589	0
															453.652	1	453.652	0
															453.716	0	453.716	0
															453.779	0	453.779	0
															453.842	1	453.842	1.21
															453.906	1	453.906	0
															453.969	1	453.969	0
															454.032	3	454.032	0
															454.095	1	454.095	0
															454.159	0	454.159	0
															454.222	0	454.222	0
															454.285	0	454.285	0
															454.349	0	454.349	2.42
															454.412	2	454.412	0
															454.475	0	454.475	0
															454.539	0	454.539	0
															454.602	0	454.602	0
															454.665	0	454.665	0
															454.729	0	454.729	0
															454.792	0	454.792	0
															454.855	2	454.855	3.63
															454.919	0	454.919	3.63
															454.982	3	454.982	1.21
															455.045	0	455.045	2.42
															455.109	1	455.109	0
															455.172	0	455.172	1.21
															455.235	0	455.235	2.42
															455.299	0	455.299	1.21
															455.362	1	455.362	0
															455.426	0	455.426	1.21
															455.489	0	455.489	0
															455.552	1	455.552	0
															455.616	3	455.616	0
															455.679	0	455.679	0
															455.743	1	455.743	1.21
															455.806	0	455.806	0
															455.869	1	455.869	2.42
															455.933	2	455.933	0
															455.996	1	455.996	0
															456.06	0	456.06	1.21
															456.123	0	456.123	1.21
															456.187	0	456.187	1.21
															456.25	0	456.25	1.21
															456.314	3	456.314	1.21
															456.377	2	456.377	0
															456.44	0	456.44	0
															456.504	1	456.504	0
															456.567	0	456.567	0
															456.631	0	456.631	2.42
															456.694	2	456.694	0
															456.758	0	456.758	1.21
															456.821	0	456.821	3.63
															456.885	0	456.885	1.21
															456.948	0	456.948	0
															457.012	0	457.012	0
															457.075	1	457.075	1.21
															457.139	0	457.139	1.21
															457.202	2	457.202	1.21
															457.266	2	457.266	0
															457.329	1	457.329	1.21
															457.393	1	457.393	0
															457.456	0	457.456	1.21
															457.52	0	457.52	1.21
															457.583	3	457.583	0
															457.647	0	457.647	0
															457.711	0	457.711	0
															457.774	0	457.774	0
															457.838	2	457.838	0
															457.901	2	457.901	0
															457.965	1	457.965	2.42
															458.028	0	458.028	0
															458.092	1	458.092	0
															458.155	0	458.155	1.21
															458.219	0	458.219	0
															458.283	2	458.283	0
															458.346	2	458.346	0
															458.41	1	458.41	0
															458.473	2	458.473	0
															458.537	0	458.537	0
															458.601	0	458.601	2.42
															458.664	2	458.664	0
															458.728	0	458.728	0
															458.791	1	458.791	1.21
															458.855	1	458.855	1.21
															458.919	1	458.919	1.21
															458.982	0	458.982	0
															459.046	0	459.046	0
															459.11	2	459.11	1.21
															459.173	1	459.173	2.42
															459.237	1	459.237	3.63
															459.301	0	459.301	1.21
															459.364	0	459.364	1.21
															459.428	1	459.428	0
															459.492	4	459.492	0
															459.555	1	459.555	0
															459.619	0	459.619	2.42
															459.683	2	459.683	1.21
															459.746	1	459.746	0
															459.81	1	459.81	2.42
															459.874	0	459.874	3.63
															459.937	0	459.937	1.21
															460.001	1	460.001	2.42
															460.065	4	460.065	4.84
															460.129	0	460.129	2.42
															460.192	0	460.192	0
															460.256	0	460.256	0
															460.32	1	460.32	0
															460.383	0	460.383	0
															460.447	1	460.447	1.21
															460.511	0	460.511	1.21
															460.575	0	460.575	0
															460.638	3	460.638	0
															460.702	0	460.702	0
															460.766	3	460.766	2.42
															460.83	1	460.83	3.63
															460.894	0	460.894	3.63
															460.957	0	460.957	0
															461.021	2	461.021	3.63
															461.085	3	461.085	0
															461.149	1	461.149	0
															461.212	1	461.212	0
															461.276	1	461.276	0
															461.34	1	461.34	0
															461.404	1	461.404	0
															461.468	1	461.468	0
															461.531	0	461.531	2.42
															461.595	1	461.595	0
															461.659	0	461.659	3.63
															461.723	0	461.723	0
															461.787	3	461.787	0
															461.851	0	461.851	2.42
															461.914	1	461.914	1.21
															461.978	0	461.978	1.21
															462.042	1	462.042	0
															462.106	1	462.106	1.21
															462.17	2	462.17	0
															462.234	0	462.234	0
															462.298	1	462.298	1.21
															462.361	2	462.361	0
															462.425	2	462.425	1.21
															462.489	0	462.489	1.21
															462.553	1	462.553	2.42
															462.617	0	462.617	0
															462.681	0	462.681	0
															462.745	2	462.745	0
															462.809	2	462.809	0
															462.873	2	462.873	0
															462.936	2	462.936	1.21
															463	2	463	0
															463.064	1	463.064	1.21
															463.128	2	463.128	0
															463.192	1	463.192	0
															463.256	1	463.256	0
															463.32	3	463.32	2.42
															463.384	0	463.384	0
															463.448	1	463.448	1.21
															463.512	1	463.512	1.21
															463.576	0	463.576	2.42
															463.64	0	463.64	0
															463.704	0	463.704	1.21
															463.768	0	463.768	1.21
															463.832	1	463.832	1.21
															463.896	2	463.896	0
															463.96	1	463.96	0
															464.024	0	464.024	0
															464.088	0	464.088	0
															464.152	1	464.152	2.42
															464.216	2	464.216	1.21
															464.28	0	464.28	0
															464.344	0	464.344	0
															464.408	0	464.408	0
															464.472	0	464.472	0
															464.536	1	464.536	1.21
															464.6	1	464.6	4.84
															464.664	1	464.664	1.21
															464.728	2	464.728	1.21
															464.792	3	464.792	0
															464.856	1	464.856	1.21
															464.92	1	464.92	1.21
															464.984	1	464.984	1.21
															465.048	0	465.048	0
															465.112	0	465.112	0
															465.176	1	465.176	0
															465.24	0	465.24	0
															465.304	1	465.304	1.21
															465.368	1	465.368	0
															465.433	0	465.433	0
															465.497	1	465.497	0
															465.561	1	465.561	0
															465.625	1	465.625	0
															465.689	0	465.689	2.42
															465.753	1	465.753	0
															465.817	0	465.817	2.42
															465.881	3	465.881	0
															465.945	3	465.945	0
															466.009	0	466.009	0
															466.074	0	466.074	0
															466.138	0	466.138	0
															466.202	1	466.202	0
															466.266	0	466.266	0
															466.33	0	466.33	2.42
															466.394	1	466.394	0
															466.458	0	466.458	0
															466.523	0	466.523	1.21
															466.587	0	466.587	0
															466.651	0	466.651	1.21
															466.715	0	466.715	3.63
															466.779	1	466.779	0
															466.844	1	466.844	1.21
															466.908	0	466.908	0
															466.972	2	466.972	1.21
															467.036	2	467.036	0
															467.1	6	467.1	2.42
															467.165	0	467.165	0
															467.229	2	467.229	1.21
															467.293	0	467.293	1.21
															467.357	1	467.357	0
															467.421	0	467.421	1.21
															467.486	0	467.486	0
															467.55	0	467.55	0
															467.614	0	467.614	2.42
															467.678	0	467.678	0
															467.743	0	467.743	0
															467.807	1	467.807	0
															467.871	1	467.871	3.63
															467.935	1	467.935	2.42
															468	3	468	1.21
															468.064	1	468.064	0
															468.128	0	468.128	1.21
															468.192	0	468.192	0
															468.257	2	468.257	0
															468.321	1	468.321	0
															468.385	1	468.385	0
															468.45	0	468.45	2.42
															468.514	2	468.514	0
															468.578	1	468.578	0
															468.642	1	468.642	1.21
															468.707	1	468.707	1.21
															468.771	0	468.771	1.21
															468.835	0	468.835	1.21
															468.9	0	468.9	0
															468.964	2	468.964	1.21
															469.028	1	469.028	1.21
															469.093	1	469.093	1.21
															469.157	0	469.157	1.21
															469.221	1	469.221	1.21
															469.286	0	469.286	1.21
															469.35	1	469.35	1.21
															469.415	1	469.415	0
															469.479	2	469.479	2.42
															469.543	1	469.543	1.21
															469.608	1	469.608	0
															469.672	0	469.672	2.42
															469.736	3	469.736	2.42
															469.801	0	469.801	1.21
															469.865	0	469.865	3.63
															469.93	1	469.93	1.21
															469.994	2	469.994	1.21
															470.058	1	470.058	0
															470.123	0	470.123	0
															470.187	1	470.187	0
															470.252	1	470.252	1.21
															470.316	0	470.316	1.21
															470.38	1	470.38	3.63
															470.445	1	470.445	2.42
															470.509	0	470.509	1.21
															470.574	1	470.574	0
															470.638	0	470.638	0
															470.703	0	470.703	0
															470.767	2	470.767	0
															470.832	1	470.832	1.21
															470.896	3	470.896	0
															470.961	1	470.961	0
															471.025	1	471.025	0
															471.09	0	471.09	1.21
															471.154	0	471.154	1.21
															471.218	1	471.218	0
															471.283	1	471.283	0
															471.347	0	471.347	0
															471.412	0	471.412	3.63
															471.476	0	471.476	2.42
															471.541	1	471.541	0
															471.605	3	471.605	1.21
															471.67	2	471.67	0
															471.735	1	471.735	0
															471.799	1	471.799	0
															471.864	2	471.864	0
															471.928	0	471.928	1.21
															471.993	2	471.993	1.21
															472.057	1	472.057	1.21
															472.122	0	472.122	0
															472.186	0	472.186	1.21
															472.251	1	472.251	1.21
															472.315	0	472.315	0
															472.38	0	472.38	1.21
															472.445	1	472.445	0
															472.509	0	472.509	0
															472.574	3	472.574	0
															472.638	0	472.638	1.21
															472.703	0	472.703	0
															472.767	0	472.767	0
															472.832	0	472.832	1.21
															472.897	1	472.897	1.21
															472.961	1	472.961	0
															473.026	3	473.026	1.21
															473.091	1	473.091	1.21
															473.155	0	473.155	0
															473.22	2	473.22	1.21
															473.284	0	473.284	0
															473.349	0	473.349	1.21
															473.414	0	473.414	0
															473.478	1	473.478	0
															473.543	0	473.543	0
															473.608	1	473.608	0
															473.672	0	473.672	2.42
															473.737	1	473.737	3.63
															473.802	1	473.802	2.42
															473.866	0	473.866	0
															473.931	0	473.931	1.21
															473.996	0	473.996	0
															474.06	0	474.06	1.21
															474.125	0	474.125	3.63
															474.19	0	474.19	0
															474.254	0	474.254	1.21
															474.319	0	474.319	0
															474.384	0	474.384	0
															474.448	1	474.448	0
															474.513	0	474.513	2.42
															474.578	3	474.578	0
															474.643	0	474.643	3.63
															474.707	0	474.707	1.21
															474.772	0	474.772	0
															474.837	0	474.837	0
															474.902	1	474.902	1.21
															474.966	0	474.966	0
															475.031	3	475.031	1.21
															475.096	2	475.096	0
															475.161	0	475.161	0
															475.225	0	475.225	1.21
															475.29	1	475.29	0
															475.355	1	475.355	1.21
															475.42	1	475.42	1.21
															475.484	0	475.484	1.21
															475.549	4	475.549	1.21
															475.614	2	475.614	0
															475.679	1	475.679	0
															475.744	0	475.744	1.21
															475.808	0	475.808	0
															475.873	1	475.873	1.21
															475.938	0	475.938	1.21
															476.003	1	476.003	2.42
															476.068	0	476.068	1.21
															476.132	0	476.132	1.21
															476.197	1	476.197	0
															476.262	1	476.262	3.63
															476.327	0	476.327	0
															476.392	1	476.392	0
															476.457	0	476.457	0
															476.522	0	476.522	0
															476.586	1	476.586	0
															476.651	0	476.651	1.21
															476.716	2	476.716	0
															476.781	0	476.781	0
															476.846	1	476.846	1.21
															476.911	0	476.911	0
															476.976	1	476.976	2.42
															477.041	0	477.041	1.21
															477.105	1	477.105	0
															477.17	0	477.17	0
															477.235	0	477.235	0
															477.3	1	477.3	0
															477.365	0	477.365	1.21
															477.43	0	477.43	0
															477.495	2	477.495	1.21
															477.56	0	477.56	0
															477.625	1	477.625	0
															477.69	3	477.69	0
															477.755	0	477.755	1.21
															477.82	0	477.82	4.84
															477.884	1	477.884	2.42
															477.949	1	477.949	0
															478.014	1	478.014	0
															478.079	0	478.079	0
															478.144	0	478.144	0
															478.209	0	478.209	0
															478.274	0	478.274	0
															478.339	1	478.339	1.21
															478.404	1	478.404	0
															478.469	1	478.469	1.21
															478.534	0	478.534	0
															478.599	0	478.599	0
															478.664	1	478.664	0
															478.729	1	478.729	0
															478.794	2	478.794	0
															478.859	0	478.859	0
															478.924	0	478.924	1.21
															478.989	0	478.989	0
															479.054	0	479.054	0
															479.119	1	479.119	1.21
															479.184	1	479.184	2.42
															479.249	3	479.249	3.63
															479.314	2	479.314	0
															479.379	0	479.379	1.21
															479.444	0	479.444	0
															479.51	1	479.51	0
															479.575	1	479.575	0
															479.64	0	479.64	1.21
															479.705	1	479.705	0
															479.77	1	479.77	2.42
															479.835	1	479.835	2.42
															479.9	0	479.9	1.21
															479.965	0	479.965	1.21
															480.03	0	480.03	0
															480.095	2	480.095	0
															480.16	0	480.16	0
															480.225	0	480.225	0
															480.291	1	480.291	0
															480.356	3	480.356	1.21
															480.421	1	480.421	1.21
															480.486	0	480.486	4.84
															480.551	3	480.551	0
															480.616	0	480.616	1.21
															480.681	2	480.681	0
															480.746	0	480.746	0
															480.812	1	480.812	1.21
															480.877	0	480.877	1.21
															480.942	1	480.942	1.21
															481.007	1	481.007	1.21
															481.072	2	481.072	0
															481.137	0	481.137	0
															481.203	0	481.203	0
															481.268	0	481.268	2.42
															481.333	0	481.333	0
															481.398	0	481.398	2.42
															481.463	1	481.463	1.21
															481.529	1	481.529	1.21
															481.594	0	481.594	2.42
															481.659	0	481.659	0
															481.724	0	481.724	1.21
															481.789	0	481.789	0
															481.855	0	481.855	0
															481.92	0	481.92	1.21
															481.985	2	481.985	0
															482.05	1	482.05	0
															482.115	1	482.115	1.21
															482.181	1	482.181	0
															482.246	2	482.246	0
															482.311	0	482.311	6.05
															482.376	0	482.376	2.42
															482.442	1	482.442	2.42
															482.507	0	482.507	0
															482.572	3	482.572	0
															482.638	1	482.638	0
															482.703	0	482.703	0
															482.768	1	482.768	0
															482.833	1	482.833	0
															482.899	2	482.899	1.21
															482.964	1	482.964	0
															483.029	1	483.029	1.21
															483.095	0	483.095	1.21
															483.16	0	483.16	1.21
															483.225	1	483.225	0
															483.29	1	483.29	0
															483.356	2	483.356	0
															483.421	0	483.421	1.21
															483.486	0	483.486	0
															483.552	0	483.552	0
															483.617	0	483.617	0
															483.682	0	483.682	1.21
															483.748	0	483.748	0
															483.813	0	483.813	0
															483.878	0	483.878	0
															483.944	1	483.944	0
															484.009	1	484.009	0
															484.075	0	484.075	0
															484.14	0	484.14	0
															484.205	2	484.205	0
															484.271	1	484.271	0
															484.336	0	484.336	1.21
															484.401	0	484.401	0
															484.467	0	484.467	0
															484.532	1	484.532	1.21
															484.598	1	484.598	3.63
															484.663	0	484.663	0
															484.729	2	484.729	1.21
															484.794	1	484.794	0
															484.859	1	484.859	0
															484.925	1	484.925	2.42
															484.99	1	484.99	1.21
															485.056	1	485.056	0
															485.121	0	485.121	0
															485.187	1	485.187	0
															485.252	1	485.252	0
															485.317	1	485.317	0
															485.383	0	485.383	0
															485.448	0	485.448	0
															485.514	0	485.514	0
															485.579	1	485.579	0
															485.645	1	485.645	0
															485.71	0	485.71	0
															485.776	0	485.776	0
															485.841	1	485.841	1.21
															485.907	1	485.907	0
															485.972	0	485.972	0
															486.038	1	486.038	1.21
															486.103	1	486.103	0
															486.169	1	486.169	2.42
															486.234	0	486.234	0
															486.3	1	486.3	1.21
															486.365	0	486.365	2.42
															486.431	0	486.431	1.21
															486.496	2	486.496	2.42
															486.562	0	486.562	0
															486.627	1	486.627	1.21
															486.693	1	486.693	0
															486.759	0	486.759	1.21
															486.824	0	486.824	2.42
															486.89	2	486.89	2.42
															486.955	0	486.955	0
															487.021	0	487.021	0
															487.086	2	487.086	0
															487.152	2	487.152	2.42
															487.218	1	487.218	0
															487.283	0	487.283	0
															487.349	0	487.349	0
															487.414	2	487.414	0
															487.48	0	487.48	1.21
															487.546	1	487.546	0
															487.611	0	487.611	2.42
															487.677	0	487.677	0
															487.742	0	487.742	0
															487.808	0	487.808	0
															487.874	0	487.874	0
															487.939	1	487.939	1.21
															488.005	2	488.005	2.42
															488.071	2	488.071	0
															488.136	0	488.136	1.21
															488.202	2	488.202	0
															488.267	0	488.267	0
															488.333	1	488.333	0
															488.399	0	488.399	2.42
															488.464	3	488.464	0
															488.53	1	488.53	1.21
															488.596	1	488.596	1.21
															488.661	0	488.661	0
															488.727	1	488.727	1.21
															488.793	1	488.793	2.42
															488.859	1	488.859	3.63
															488.924	1	488.924	1.21
															488.99	1	488.99	0
															489.056	0	489.056	0
															489.121	1	489.121	1.21
															489.187	0	489.187	0
															489.253	2	489.253	0
															489.319	2	489.319	0
															489.384	0	489.384	1.21
															489.45	1	489.45	0
															489.516	1	489.516	0
															489.581	2	489.581	0
															489.647	2	489.647	1.21
															489.713	0	489.713	1.21
															489.779	2	489.779	1.21
															489.844	0	489.844	2.42
															489.91	0	489.91	1.21
															489.976	1	489.976	0
															490.042	0	490.042	2.42
															490.108	1	490.108	0
															490.173	0	490.173	0
															490.239	1	490.239	0
															490.305	0	490.305	0
															490.371	1	490.371	0
															490.437	1	490.437	2.42
															490.502	1	490.502	0
															490.568	0	490.568	0
															490.634	0	490.634	0
															490.7	1	490.7	2.42
															490.766	0	490.766	1.21
															490.831	0	490.831	3.63
															490.897	1	490.897	1.21
															490.963	2	490.963	0
															491.029	0	491.029	1.21
															491.095	1	491.095	1.21
															491.161	0	491.161	2.42
															491.226	0	491.226	2.42
															491.292	0	491.292	0
															491.358	1	491.358	0
															491.424	1	491.424	0
															491.49	0	491.49	0
															491.556	0	491.556	0
															491.622	2	491.622	0
															491.688	2	491.688	1.21
															491.753	0	491.753	1.21
															491.819	0	491.819	1.21
															491.885	1	491.885	1.21
															491.951	0	491.951	0
															492.017	0	492.017	0
															492.083	0	492.083	0
															492.149	1	492.149	1.21
															492.215	0	492.215	0
															492.281	1	492.281	0
															492.347	0	492.347	1.21
															492.413	0	492.413	0
															492.479	0	492.479	1.21
															492.545	0	492.545	1.21
															492.61	0	492.61	0
															492.676	1	492.676	0
															492.742	0	492.742	1.21
															492.808	0	492.808	1.21
															492.874	0	492.874	1.21
															492.94	1	492.94	0
															493.006	0	493.006	0
															493.072	0	493.072	1.21
															493.138	1	493.138	0
															493.204	1	493.204	0
															493.27	0	493.27	0
															493.336	0	493.336	0
															493.402	0	493.402	1.21
															493.468	0	493.468	1.21
															493.534	0	493.534	0
															493.6	0	493.6	0
															493.666	0	493.666	0
															493.732	1	493.732	3.63
															493.798	0	493.798	0
															493.864	0	493.864	0
															493.93	0	493.93	1.21
															493.996	2	493.996	0
															494.062	0	494.062	0
															494.128	2	494.128	3.63
															494.195	1	494.195	1.21
															494.261	3	494.261	2.42
															494.327	0	494.327	0
															494.393	0	494.393	0
															494.459	1	494.459	1.21
															494.525	2	494.525	1.21
															494.591	0	494.591	2.42
															494.657	0	494.657	1.21
															494.723	1	494.723	3.63
															494.789	0	494.789	0
															494.855	0	494.855	0
															494.921	0	494.921	0
															494.988	1	494.988	0
															495.054	1	495.054	0
															495.12	1	495.12	1.21
															495.186	1	495.186	2.42
															495.252	2	495.252	0
															495.318	0	495.318	0
															495.384	3	495.384	0
															495.45	0	495.45	1.21
															495.517	0	495.517	0
															495.583	0	495.583	0
															495.649	1	495.649	1.21
															495.715	1	495.715	0
															495.781	1	495.781	2.42
															495.847	0	495.847	0
															495.914	0	495.914	1.21
															495.98	1	495.98	0
															496.046	1	496.046	0
															496.112	0	496.112	0
															496.178	1	496.178	1.21
															496.244	0	496.244	1.21
															496.311	0	496.311	0
															496.377	1	496.377	1.21
															496.443	2	496.443	2.42
															496.509	0	496.509	0
															496.576	0	496.576	0
															496.642	1	496.642	2.42
															496.708	0	496.708	0
															496.774	1	496.774	0
															496.84	2	496.84	2.42
															496.907	0	496.907	1.21
															496.973	0	496.973	0
															497.039	0	497.039	0
															497.105	0	497.105	2.42
															497.172	1	497.172	0
															497.238	2	497.238	1.21
															497.304	2	497.304	0
															497.37	0	497.37	0
															497.437	0	497.437	0
															497.503	0	497.503	0
															497.569	2	497.569	1.21
															497.636	0	497.636	2.42
															497.702	0	497.702	0
															497.768	0	497.768	0
															497.834	1	497.834	0
															497.901	1	497.901	1.21
															497.967	0	497.967	3.63
															498.033	1	498.033	2.42
															498.1	0	498.1	0
															498.166	0	498.166	1.21
															498.232	0	498.232	0
															498.299	0	498.299	0
															498.365	0	498.365	0
															498.431	2	498.431	0
															498.498	1	498.498	1.21
															498.564	0	498.564	1.21
															498.63	0	498.63	2.42
															498.697	0	498.697	0
															498.763	0	498.763	2.42
															498.829	1	498.829	1.21
															498.896	1	498.896	1.21
															498.962	0	498.962	2.42
															499.029	0	499.029	0
															499.095	1	499.095	0
															499.161	1	499.161	1.21
															499.228	1	499.228	1.21
															499.294	0	499.294	0
															499.361	1	499.361	0
															499.427	0	499.427	2.42
															499.493	1	499.493	0
															499.56	2	499.56	1.21
															499.626	0	499.626	0
															499.693	0	499.693	0
															499.759	0	499.759	4.84
															499.826	2	499.826	2.42
															499.892	3	499.892	1.21
															499.958	2	499.958	0
															500.025	1	500.025	0
															500.091	1	500.091	1.21
															500.158	2	500.158	0
															500.224	1	500.224	0
															500.291	0	500.291	1.21
															500.357	0	500.357	0
															500.424	0	500.424	0
															500.49	1	500.49	0
															500.557	0	500.557	0
															500.623	1	500.623	0
															500.69	0	500.69	0
															500.756	2	500.756	1.21
															500.823	0	500.823	2.42
															500.889	1	500.889	0
															500.956	1	500.956	0
															501.022	0	501.022	2.42
															501.089	2	501.089	0
															501.155	0	501.155	2.42
															501.222	2	501.222	0
															501.288	0	501.288	2.42
															501.355	0	501.355	2.42
															501.421	1	501.421	0
															501.488	1	501.488	1.21
															501.554	1	501.554	0
															501.621	0	501.621	1.21
															501.687	1	501.687	2.42
															501.754	0	501.754	1.21
															501.821	0	501.821	1.21
															501.887	2	501.887	0
															501.954	0	501.954	3.63
															502.02	0	502.02	2.42
															502.087	1	502.087	3.63
															502.154	0	502.154	0
															502.22	2	502.22	0
															502.287	1	502.287	0
															502.353	0	502.353	0
															502.42	1	502.42	0
															502.487	1	502.487	0
															502.553	0	502.553	1.21
															502.62	0	502.62	2.42
															502.686	0	502.686	6.05
															502.753	1	502.753	7.26
															502.82	0	502.82	2.42
															502.886	0	502.886	0
															502.953	2	502.953	0
															503.02	0	503.02	1.21
															503.086	0	503.086	1.21
															503.153	0	503.153	1.21
															503.22	0	503.22	0
															503.286	0	503.286	0
															503.353	1	503.353	0
															503.42	1	503.42	0
															503.486	0	503.486	0
															503.553	0	503.553	2.42
															503.62	1	503.62	0
															503.686	1	503.686	2.42
															503.753	0	503.753	3.63
															503.82	1	503.82	0
															503.886	0	503.886	0
															503.953	0	503.953	1.21
															504.02	2	504.02	2.42
															504.087	0	504.087	0
															504.153	0	504.153	0
															504.22	0	504.22	0
															504.287	1	504.287	0
															504.353	0	504.353	0
															504.42	1	504.42	1.21
															504.487	2	504.487	0
															504.554	1	504.554	0
															504.62	0	504.62	0
															504.687	1	504.687	2.42
															504.754	0	504.754	4.84
															504.821	2	504.821	6.05
															504.888	2	504.888	1.21
															504.954	1	504.954	0
															505.021	0	505.021	0
															505.088	0	505.088	0
															505.155	1	505.155	1.21
															505.221	0	505.221	0
															505.288	2	505.288	0
															505.355	0	505.355	0
															505.422	1	505.422	0
															505.489	1	505.489	0
															505.555	0	505.555	1.21
															505.622	1	505.622	1.21
															505.689	2	505.689	3.63
															505.756	0	505.756	0
															505.823	0	505.823	0
															505.89	0	505.89	0
															505.956	1	505.956	1.21
															506.023	1	506.023	1.21
															506.09	0	506.09	0
															506.157	0	506.157	0
															506.224	1	506.224	0
															506.291	1	506.291	1.21
															506.358	0	506.358	0
															506.425	0	506.425	0
															506.491	1	506.491	0
															506.558	0	506.558	1.21
															506.625	1	506.625	2.42
															506.692	1	506.692	1.21
															506.759	2	506.759	0
															506.826	0	506.826	0
															506.893	1	506.893	3.63
															506.96	1	506.96	0
															507.027	0	507.027	1.21
															507.094	1	507.094	1.21
															507.16	0	507.16	1.21
															507.227	1	507.227	0
															507.294	2	507.294	0
															507.361	1	507.361	0
															507.428	1	507.428	1.21
															507.495	1	507.495	1.21
															507.562	1	507.562	0
															507.629	0	507.629	3.63
															507.696	0	507.696	1.21
															507.763	2	507.763	0
															507.83	0	507.83	3.63
															507.897	0	507.897	4.84
															507.964	0	507.964	0
															508.031	0	508.031	1.21
															508.098	0	508.098	0
															508.165	0	508.165	1.21
															508.232	0	508.232	0
															508.299	1	508.299	0
															508.366	4	508.366	0
															508.433	1	508.433	0
															508.5	0	508.5	0
															508.567	0	508.567	1.21
															508.634	0	508.634	0
															508.701	0	508.701	0
															508.768	0	508.768	0
															508.835	0	508.835	0
															508.902	0	508.902	2.42
															508.969	1	508.969	0
															509.036	0	509.036	1.21
															509.103	0	509.103	0
															509.17	4	509.17	1.21
															509.237	0	509.237	3.63
															509.304	1	509.304	1.21
															509.371	1	509.371	2.42
															509.439	0	509.439	0
															509.506	0	509.506	0
															509.573	1	509.573	0
															509.64	1	509.64	2.42
															509.707	0	509.707	1.21
															509.774	0	509.774	0
															509.841	1	509.841	1.21
															509.908	0	509.908	0
															509.975	1	509.975	2.42
															510.042	0	510.042	1.21
															510.11	0	510.11	0
															510.177	0	510.177	0
															510.244	0	510.244	0
															510.311	1	510.311	0
															510.378	2	510.378	1.21
															510.445	0	510.445	0
															510.512	1	510.512	1.21
															510.579	0	510.579	0
															510.647	0	510.647	0
															510.714	1	510.714	3.63
															510.781	0	510.781	2.42
															510.848	1	510.848	2.42
															510.915	2	510.915	1.21
															510.982	1	510.982	1.21
															511.05	1	511.05	0
															511.117	0	511.117	0
															511.184	0	511.184	0
															511.251	1	511.251	0
															511.318	1	511.318	0
															511.386	2	511.386	0
															511.453	0	511.453	1.21
															511.52	0	511.52	0
															511.587	0	511.587	0
															511.655	3	511.655	0
															511.722	1	511.722	0
															511.789	1	511.789	2.42
															511.856	2	511.856	6.05
															511.923	2	511.923	1.21
															511.991	0	511.991	1.21
															512.058	0	512.058	0
															512.125	0	512.125	0
															512.192	0	512.192	0
															512.26	0	512.26	0
															512.327	0	512.327	0
															512.394	0	512.394	0
															512.462	1	512.462	0
															512.529	0	512.529	0
															512.596	1	512.596	0
															512.663	0	512.663	1.21
															512.731	0	512.731	0
															512.798	1	512.798	1.21
															512.865	0	512.865	0
															512.933	0	512.933	2.42
															513	1	513	0
															513.067	0	513.067	1.21
															513.135	0	513.135	0
															513.202	1	513.202	0
															513.269	1	513.269	1.21
															513.337	0	513.337	0
															513.404	0	513.404	0
															513.471	0	513.471	0
															513.539	0	513.539	0
															513.606	1	513.606	0
															513.673	1	513.673	1.21
															513.741	1	513.741	1.21
															513.808	3	513.808	0
															513.875	1	513.875	0
															513.943	0	513.943	1.21
															514.01	1	514.01	1.21
															514.078	0	514.078	3.63
															514.145	1	514.145	0
															514.212	0	514.212	1.21
															514.28	0	514.28	3.63
															514.347	0	514.347	0
															514.414	1	514.414	0
															514.482	1	514.482	0
															514.549	0	514.549	0
															514.617	0	514.617	1.21
															514.684	1	514.684	3.63
															514.752	2	514.752	1.21
															514.819	1	514.819	1.21
															514.886	1	514.886	1.21
															514.954	1	514.954	0
															515.021	1	515.021	1.21
															515.089	0	515.089	1.21
															515.156	2	515.156	0
															515.224	1	515.224	0
															515.291	0	515.291	0
															515.359	0	515.359	1.21
															515.426	2	515.426	0
															515.494	1	515.494	0
															515.561	0	515.561	0
															515.629	1	515.629	0
															515.696	1	515.696	3.63
															515.764	0	515.764	2.42
															515.831	0	515.831	0
															515.899	1	515.899	0
															515.966	0	515.966	0
															516.034	1	516.034	0
															516.101	0	516.101	0
															516.169	2	516.169	1.21
															516.236	0	516.236	1.21
															516.304	0	516.304	0
															516.371	0	516.371	1.21
															516.439	0	516.439	0
															516.506	1	516.506	1.21
															516.574	3	516.574	0
															516.641	0	516.641	0
															516.709	0	516.709	0
															516.776	0	516.776	0
															516.844	2	516.844	0
															516.912	0	516.912	3.63
															516.979	0	516.979	0
															517.047	1	517.047	0
															517.114	1	517.114	1.21
															517.182	0	517.182	0
															517.25	2	517.25	0
															517.317	0	517.317	1.21
															517.385	0	517.385	2.42
															517.452	0	517.452	3.63
															517.52	2	517.52	0
															517.588	0	517.588	1.21
															517.655	0	517.655	0
															517.723	2	517.723	1.21
															517.79	0	517.79	3.63
															517.858	1	517.858	3.63
															517.926	0	517.926	1.21
															517.993	2	517.993	1.21
															518.061	0	518.061	1.21
															518.129	0	518.129	0
															518.196	1	518.196	1.21
															518.264	1	518.264	0
															518.332	0	518.332	3.63
															518.399	0	518.399	0
															518.467	0	518.467	1.21
															518.535	1	518.535	1.21
															518.602	0	518.602	1.21
															518.67	1	518.67	2.42
															518.738	2	518.738	0
															518.805	2	518.805	1.21
															518.873	0	518.873	0
															518.941	0	518.941	1.21
															519.009	0	519.009	0
															519.076	3	519.076	1.21
															519.144	0	519.144	0
															519.212	1	519.212	3.63
															519.279	1	519.279	0
															519.347	1	519.347	3.63
															519.415	0	519.415	1.21
															519.483	0	519.483	1.21
															519.55	1	519.55	0
															519.618	0	519.618	2.42
															519.686	0	519.686	2.42
															519.754	0	519.754	2.42
															519.821	0	519.821	2.42
															519.889	1	519.889	3.63
															519.957	0	519.957	3.63
															520.025	0	520.025	0
															520.092	1	520.092	2.42
															520.16	0	520.16	6.05
															520.228	3	520.228	4.84
															520.296	0	520.296	0
															520.364	0	520.364	2.42
															520.431	1	520.431	0
															520.499	0	520.499	4.84
															520.567	0	520.567	1.21
															520.635	2	520.635	0
															520.703	3	520.703	0
															520.771	1	520.771	1.21
															520.838	0	520.838	0
															520.906	0	520.906	1.21
															520.974	2	520.974	0
															521.042	0	521.042	0
															521.11	1	521.11	1.21
															521.178	3	521.178	0
															521.245	0	521.245	0
															521.313	2	521.313	1.21
															521.381	0	521.381	0
															521.449	1	521.449	1.21
															521.517	0	521.517	2.42
															521.585	1	521.585	0
															521.653	1	521.653	0
															521.721	0	521.721	0
															521.788	0	521.788	2.42
															521.856	2	521.856	0
															521.924	1	521.924	3.63
															521.992	2	521.992	1.21
															522.06	0	522.06	0
															522.128	1	522.128	1.21
															522.196	1	522.196	1.21
															522.264	1	522.264	1.21
															522.332	0	522.332	1.21
															522.4	0	522.4	1.21
															522.468	2	522.468	0
															522.536	2	522.536	0
															522.603	0	522.603	1.21
															522.671	1	522.671	1.21
															522.739	0	522.739	0
															522.807	1	522.807	1.21
															522.875	2	522.875	1.21
															522.943	1	522.943	3.63
															523.011	1	523.011	1.21
															523.079	0	523.079	1.21
															523.147	1	523.147	0
															523.215	0	523.215	0
															523.283	2	523.283	0
															523.351	1	523.351	0
															523.419	2	523.419	2.42
															523.487	0	523.487	2.42
															523.555	0	523.555	0
															523.623	1	523.623	0
															523.691	0	523.691	0
															523.759	0	523.759	0
															523.827	2	523.827	0
															523.895	0	523.895	2.42
															523.963	2	523.963	1.21
															524.031	1	524.031	0
															524.099	0	524.099	1.21
															524.167	0	524.167	0
															524.235	2	524.235	2.42
															524.304	2	524.304	0
															524.372	0	524.372	0
															524.44	1	524.44	1.21
															524.508	0	524.508	0
															524.576	1	524.576	0
															524.644	0	524.644	0
															524.712	2	524.712	2.42
															524.78	0	524.78	0
															524.848	1	524.848	0
															524.916	2	524.916	0
															524.984	1	524.984	0
															525.052	2	525.052	0
															525.121	0	525.121	0
															525.189	0	525.189	1.21
															525.257	0	525.257	3.63
															525.325	1	525.325	1.21
															525.393	1	525.393	0
															525.461	1	525.461	0
															525.529	0	525.529	0
															525.597	0	525.597	0
															525.666	1	525.666	0
															525.734	1	525.734	0
															525.802	2	525.802	0
															525.87	1	525.87	0
															525.938	0	525.938	2.42
															526.006	2	526.006	0
															526.075	1	526.075	0
															526.143	0	526.143	1.21
															526.211	0	526.211	0
															526.279	1	526.279	0
															526.347	2	526.347	0
															526.415	0	526.415	0
															526.484	0	526.484	0
															526.552	0	526.552	0
[truncated: 6,179 more rows]

## Sheet: Fig. 4d, e, g
Fig. 4d		Score		Fig. 4e	Time (ns)	RMSD (nm)		Fig. 4g	Time (ns)	Binding energy
	Cys 477	126.5			0	0.03648			0 ns	-52.41
	Cys 361	50.8			0.05	0.17441			10 ns	-29.39
	Cys 487	46.8			0.1	0.25908			30 ns	-45.76
	Cys 369	38.5			0.15	0.25675			50 ns	-44.49
					0.2	0.26314
					0.25	0.27104
					0.3	0.25029
					0.35	0.21731
					0.4	0.19679
					0.45	0.17103
					0.5	0.19361
					0.55	0.17961
					0.6	0.24223
					0.65	0.27577
					0.7	0.2797
					0.75	0.24566
					0.8	0.28552
					0.85	0.34899
					0.9	0.34065
					0.95	0.28541
					1	0.25914
					1.05	0.28191
					1.1	0.31485
					1.15	0.32191
					1.2	0.36485
					1.25	0.4267
					1.3	0.44358
					1.35	0.43055
					1.4	0.45704
					1.45	0.48719
					1.5	0.54167
					1.55	0.58392
					1.6	0.65255
					1.65	0.61305
					1.7	0.57761
					1.75	0.76219
					1.8	0.7455
					1.85	0.70989
					1.9	0.73679
					1.95	0.8005
					2	0.84238
					2.05	0.82181
					2.1	0.76105
					2.15	0.73732
					2.2	0.75815
					2.25	0.70963
					2.3	0.67745
					2.35	0.68512
					2.4	0.71008
					2.45	0.77845
					2.5	0.75997
					2.55	0.80358
					2.6	0.84407
					2.65	0.89559
					2.7	0.86626
					2.75	0.83859
					2.8	0.80038
					2.85	0.78707
					2.9	0.78186
					2.95	0.77145
					3	0.81346
					3.05	0.855
					3.1	0.90353
					3.15	0.8934
					3.2	0.87723
					3.25	0.86197
					3.3	0.86778
					3.35	0.85521
					3.4	0.85767
					3.45	0.90775
					3.5	0.94003
					3.55	0.92918
					3.6	0.94605
					3.65	1.01225
					3.7	1.06486
					3.75	1.02882
					3.8	0.9706
					3.85	0.93431
					3.9	0.93934
					3.95	0.95349
					4	0.91603
					4.05	0.89454
					4.1	0.88921
					4.15	0.93399
					4.2	0.95797
					4.25	0.96209
					4.3	0.94943
					4.35	0.94667
					4.4	0.97137
					4.45	0.96566
					4.5	0.95176
					4.55	0.92609
					4.6	0.90756
					4.65	0.91241
					4.7	0.90938
					4.75	0.93331
					4.8	0.99399
					4.85	1.05912
					4.9	1.01757
					4.95	0.93922
					5	0.90013
					5.05	0.89811
					5.1	0.89121
					5.15	0.86677
					5.2	0.86209
					5.25	0.89997
					5.3	0.91131
					5.35	0.93156
					5.4	0.8975
					5.45	0.9472
					5.5	0.9566
					5.55	0.9374
					5.6	0.97923
					5.65	0.95491
					5.7	0.98337
					5.75	0.93866
					5.8	0.90713
					5.85	0.92661
					5.9	0.92341
					5.95	0.94861
					6	0.93214
					6.05	0.91933
					6.1	0.93428
					6.15	0.96723
					6.2	0.96114
					6.25	1.00237
					6.3	0.99956
					6.35	1.00354
					6.4	1.04578
					6.45	1.02658
					6.5	0.98052
					6.55	0.97723
					6.6	1.0101
					6.65	1.00775
					6.7	0.96661
					6.75	0.9296
					6.8	0.9185
					6.85	0.93743
					6.9	0.91715
					6.95	0.93688
					7	0.92081
					7.05	0.90779
					7.1	0.90133
					7.15	0.9365
					7.2	0.96059
					7.25	0.99143
					7.3	1.00439
					7.35	0.97578
					7.4	0.93113
					7.45	0.94019
					7.5	0.95278
					7.55	0.96469
					7.6	0.949
					7.65	0.92525
					7.7	0.98519
					7.75	0.90211
					7.8	0.90544
					7.85	0.92961
					7.9	0.98345
					7.95	0.91571
					8	0.93506
					8.05	0.94691
					8.1	0.93659
					8.15	0.94195
					8.2	0.93713
					8.25	0.95737
					8.3	0.97648
					8.35	0.95235
					8.4	0.96691
					8.45	0.97311
					8.5	0.98655
					8.55	1.03249
					8.6	1.08821
					8.65	1.07435
					8.7	1.07077
					8.75	1.05066
					8.8	1.05795
					8.85	1.02474
					8.9	1.01203
					8.95	1.07075
					9	1.08948
					9.05	1.03368
					9.1	1.02985
					9.15	1.02764
					9.2	1.03403
					9.25	1.02479
					9.3	1.07282
					9.35	1.10253
					9.4	1.07522
					9.45	1.04571
					9.5	1.05491
					9.55	1.07327
					9.6	1.03603
					9.65	1.03395
					9.7	1.02618
					9.75	1.06495
					9.8	1.08097
					9.85	1.06948
					9.9	1.09417
					9.95	1.04664
					10	1.01921
					10.05	1.03959
					10.1	1.04695
					10.15	1.04451
					10.2	1.01245
					10.25	1.02882
					10.3	1.01131
					10.35	0.98684
					10.4	0.94153
					10.45	0.98542
					10.5	1.02661
					10.55	1.05793
					10.6	1.03703
					10.65	1.00731
					10.7	0.98976
					10.75	0.99253
					10.8	1.03475
					10.85	1.05962
					10.9	1.08356
					10.95	1.0571
					11	1.04215
					11.05	1.00343
					11.1	1.02105
					11.15	1.02244
					11.2	1.02329
					11.25	1.00652
					11.3	1.0309
					11.35	1.04504
					11.4	1.03931
					11.45	1.07463
					11.5	1.09841
					11.55	1.07162
					11.6	1.04039
					11.65	1.03286
					11.7	1.02775
					11.75	1.00747
					11.8	1.00728
					11.85	1.01903
					11.9	1.05404
					11.95	1.07627
					12	1.06323
					12.05	1.05769
					12.1	1.05295
					12.15	1.04288
					12.2	1.0067
					12.25	0.99311
					12.3	1.03745
					12.35	1.05141
					12.4	1.02259
					12.45	0.96338
					12.5	0.96775
					12.55	0.96699
					12.6	0.95825
					12.65	0.94277
					12.7	0.94376
					12.75	0.93033
					12.8	0.91482
					12.85	0.90199
					12.9	0.93151
					12.95	0.97691
					13	1.03623
					13.05	1.04299
					13.1	1.00619
					13.15	0.94745
					13.2	0.98038
					13.25	1.03355
					13.3	1.05133
					13.35	1.01943
					13.4	0.98982
					13.45	0.97302
					13.5	0.94732
					13.55	0.93369
					13.6	0.89174
					13.65	0.90291
					13.7	0.93281
					13.75	0.95857
					13.8	0.96841
					13.85	0.98785
					13.9	0.9961
					13.95	0.99601
					14	0.98713
					14.05	0.97786
					14.1	0.95532
					14.15	0.94251
					14.2	0.93401
					14.25	0.95696
					14.3	0.95232
					14.35	0.98668
					14.4	0.98989
					14.45	0.99079
					14.5	0.96041
					14.55	0.98195
					14.6	0.97059
					14.65	0.96943
					14.7	0.96059
					14.75	0.95367
					14.8	0.91731
					14.85	0.91897
					14.9	0.97646
					14.95	1.04895
					15	1.08203
					15.05	1.00882
					15.1	0.93236
					15.15	0.92659
					15.2	0.97244
					15.25	0.97125
					15.3	0.94786
					15.35	0.95486
					15.4	0.96009
					15.45	0.95855
					15.5	1.00074
					15.55	1.06114
					15.6	1.09585
					15.65	1.0882
					15.7	1.12827
					15.75	1.08789
					15.8	1.0384
					15.85	0.98608
					15.9	0.98179
					15.95	0.99617
					16	1.03575
					16.05	1.01388
					16.1	0.98461
					16.15	1.02934
					16.2	1.06531
					16.25	1.02484
					16.3	1.03389
					16.35	1.07133
					16.4	1.05746
					16.45	0.98899
					16.5	0.95671
					16.55	0.95242
					16.6	0.98809
					16.65	1.00638
					16.7	1.00684
					16.75	1.0008
					16.8	1.02837
					16.85	1.02643
					16.9	1.00567
					16.95	1.00643
					17	0.98397
					17.05	0.9422
					17.1	0.94465
					17.15	0.98865
					17.2	1.03198
					17.25	1.03823
					17.3	1.03145
					17.35	1.03306
					17.4	1.00824
					17.45	1.00088
					17.5	1.0073
					17.55	1.02885
					17.6	0.98003
					17.65	0.95349
					17.7	0.95877
					17.75	0.97732
					17.8	0.98814
					17.85	0.99777
					17.9	1.02419
					17.95	1.0352
					18	1.04146
					18.05	1.02183
					18.1	0.98067
					18.15	0.97315
					18.2	0.97711
					18.25	0.99019
					18.3	1.00055
					18.35	1.0391
					18.4	1.04772
					18.45	1.02417
					18.5	1.03548
					18.55	1.04447
					18.6	1.01735
					18.65	0.98007
					18.7	0.98713
					18.75	0.96267
					18.8	0.94023
					18.85	0.96298
					18.9	0.99463
					18.95	1.00283
					19	1.01457
					19.05	1.04121
					19.1	1.01181
					19.15	0.98297
					19.2	0.9547
					19.25	0.98113
					19.3	1.0142
					19.35	1.03029
					19.4	1.05115
					19.45	1.07599
					19.5	1.05986
					19.55	1.02389
					19.6	1.03633
					19.65	1.08333
					19.7	1.07602
					19.75	1.08249
					19.8	1.06595
					19.85	1.07761
					19.9	1.05824
					19.95	1.09293
					20	1.0689
					20.05	1.06391
					20.1	1.03249
					20.15	1.0327
					20.2	1.00305
					20.25	1.02197
					20.3	1.01743
					20.35	0.98948
					20.4	0.99042
					20.45	1.02259
					20.5	0.9743
					20.55	0.88719
					20.6	0.87172
					20.65	0.92239
					20.7	0.95335
					20.75	0.96712
					20.8	0.98779
					20.85	0.98011
					20.9	0.95435
					20.95	0.96219
					21	0.97422
					21.05	0.95123
					21.1	0.92007
					21.15	0.93762
					21.2	0.94806
					21.25	0.96511
					21.3	0.96626
					21.35	0.96589
					21.4	0.97154
					21.45	0.97714
					21.5	0.96899
					21.55	0.97429
					21.6	0.96993
					21.65	0.93849
					21.7	0.89941
					21.75	0.90777
					21.8	0.94168
					21.85	0.98983
					21.9	0.99797
					21.95	1.01755
					22	1.00937
					22.05	0.98872
					22.1	0.97454
					22.15	0.96698
					22.2	0.95646
					22.25	0.93796
					22.3	1.00425
					22.35	1.0725
					22.4	1.12978
					22.45	1.10251
					22.5	1.10411
					22.55	1.08967
					22.6	1.11469
					22.65	1.05383
					22.7	1.02615
					22.75	1.02692
					22.8	1.0639
					22.85	1.0198
					22.9	0.9798
					22.95	0.98289
					23	1.029
					23.05	0.99057
					23.1	0.98338
					23.15	1.03879
					23.2	1.13497
					23.25	1.08547
					23.3	1.04088
					23.35	1.0378
					23.4	1.04602
					23.45	1.01094
					23.5	1.01009
					23.55	1.00834
					23.6	0.99957
					23.65	0.97583
					23.7	0.95395
					23.75	0.94445
					23.8	0.98549
					23.85	1.01973
					23.9	0.98679
					23.95	0.94736
					24	0.92542
					24.05	0.9366
					24.1	0.99158
					24.15	0.97825
					24.2	0.92071
					24.25	0.91837
					24.3	0.99432
					24.35	1.02375
					24.4	1.00539
					24.45	0.99379
					24.5	1.01163
					24.55	1.04747
					24.6	1.05585
					24.65	1.03452
					24.7	1.05084
					24.75	1.0389
					24.8	1.00385
					24.85	0.96387
					24.9	0.98665
					24.95	0.99299
					25	1.01371
					25.05	1.01157
					25.1	1.01613
					25.15	1.00653
					25.2	1.00305
					25.25	1.0038
					25.3	1.01215
					25.35	1.03518
					25.4	1.03061
					25.45	1.01046
					25.5	0.99347
					25.55	0.96801
					25.6	0.98202
					25.65	1.00886
					25.7	1.03117
					25.75	0.99231
					25.8	0.96456
					25.85	0.96701
					25.9	0.9988
					25.95	0.98599
					26	0.99845
					26.05	1.00197
					26.1	1.01509
					26.15	1.01047
					26.2	1.01429
					26.25	1.01669
					26.3	1.01384
					26.35	1.03505
					26.4	1.04293
					26.45	1.05442
					26.5	1.01818
					26.55	0.99745
					26.6	1.01457
					26.65	1.03462
					26.7	1.02476
					26.75	1.01036
					26.8	1.00769
					26.85	1.00901
					26.9	1.0216
					26.95	1.02444
					27	1.03049
					27.05	1.0498
					27.1	1.06155
					27.15	1.05822
					27.2	1.05477
					27.25	1.03551
					27.3	1.03146
					27.35	1.04322
					27.4	1.06277
					27.45	1.06541
					27.5	1.03745
					27.55	1.03222
					27.6	1.03229
					27.65	1.06324
					27.7	1.03521
					27.75	1.02765
					27.8	1.03341
					27.85	1.04903
					27.9	1.06181
					27.95	1.09351
					28	1.11283
					28.05	1.13492
					28.1	1.10328
					28.15	1.04688
					28.2	1.06249
					28.25	1.01695
					28.3	1.06433
					28.35	1.07075
					28.4	1.09208
					28.45	1.00307
					28.5	1.06827
					28.55	1.12647
					28.6	1.10656
					28.65	1.07462
					28.7	1.04015
					28.75	1.06784
					28.8	1.11396
					28.85	1.10285
					28.9	1.03478
					28.95	1.04889
					29	1.11987
					29.05	1.13963
					29.1	1.0878
					29.15	1.07272
					29.2	1.07036
					29.25	1.0866
					29.3	1.09357
					29.35	1.10845
					29.4	1.10197
					29.45	1.07812
					29.5	1.01889
					29.55	1.01454
					29.6	0.98299
					29.65	1.01203
					29.7	1.00371
					29.75	1.05403
					29.8	1.08288
					29.85	1.12802
					29.9	1.10539
					29.95	1.05743
					30	1.05464
					30.05	1.07161
					30.1	1.0378
					30.15	1.02709
					30.2	0.99571
					30.25	1.00928
					30.3	0.9483
					30.35	0.95023
					30.4	0.93663
					30.45	1.02929
					30.5	1.05533
					30.55	1.05593
					30.6	1.0067
					30.65	1.03759
					30.7	1.05267
					30.75	1.061
					30.8	1.02335
					30.85	0.99562
					30.9	0.96091
					30.95	0.96925
					31	1.01658
					31.05	1.02627
					31.1	1.04638
					31.15	1.09207
					31.2	1.12885
					31.25	1.09039
					31.3	1.09182
					31.35	1.11896
					31.4	1.07734
					31.45	0.98582
					31.5	0.95688
					31.55	1.01384
					31.6	1.06338
					31.65	1.06878
					31.7	1.06325
					31.75	1.09268
					31.8	1.11207
					31.85	1.10673
					31.9	1.12411
					31.95	1.14167
					32	1.10935
					32.05	1.0587
					32.1	1.08201
					32.15	1.10705
					32.2	1.1239
					32.25	1.0788
					32.3	1.01622
					32.35	0.97678
					32.4	1.03642
					32.45	1.08863
					32.5	1.08918
					32.55	1.0487
					32.6	1.0043
					32.65	1.02124
					32.7	1.07967
					32.75	1.12679
					32.8	1.09573
					32.85	1.06456
					32.9	1.0834
					32.95	1.06388
					33	1.03211
					33.05	1.03475
					33.1	1.08568
					33.15	1.04482
					33.2	1.04172
					33.25	1.04496
					33.3	1.07415
					33.35	1.09061
					33.4	1.1294
					33.45	1.09051
					33.5	1.04907
					33.55	1.07087
					33.6	1.12543
					33.65	1.17017
					33.7	1.17908
					33.75	1.17715
					33.8	1.16366
					33.85	1.15612
					33.9	1.12834
					33.95	1.11185
					34	1.09581
					34.05	1.07996
					34.1	1.08972
					34.15	1.11483
					34.2	1.12648
					34.25	1.10305
					34.3	1.10405
					34.35	1.12207
					34.4	1.17928
					34.45	1.15909
					34.5	1.13754
					34.55	1.08046
					34.6	1.06856
					34.65	1.04151
					34.7	1.06833
					34.75	1.06958
					34.8	1.06448
					34.85	1.05835
					34.9	1.07383
					34.95	1.0762
					35	1.08669
					35.05	1.09353
					35.1	1.10595
					35.15	1.10656
					35.2	1.10404
					35.25	1.13023
					35.3	1.14173
					35.35	1.09144
					35.4	1.06158
					35.45	1.05223
					35.5	1.04074
					35.55	1.00426
					35.6	0.99866
					35.65	1.00691
					35.7	0.98701
					35.75	0.98993
					35.8	1.04288
					35.85	1.10028
					35.9	1.04626
					35.95	0.97567
					36	0.96647
					36.05	1.00395
					36.1	1.0221
					36.15	1.05546
					36.2	1.10225
					36.25	1.09973
					36.3	1.07651
					36.35	1.02358
					36.4	1.03227
					36.45	1.0457
					36.5	1.0699
					36.55	1.06688
					36.6	1.05029
					36.65	1.03803
					36.7	0.99922
					36.75	0.9707
					36.8	0.9731
					36.85	0.99941
					36.9	1.01739
					36.95	1.02867
					37	1.06938
					37.05	1.1135
					37.1	1.11278
					37.15	1.07765
					37.2	1.0813
					37.25	1.12141
					37.3	1.10509
					37.35	1.09327
					37.4	1.08471
					37.45	1.07614
					37.5	1.05033
					37.55	1.06821
					37.6	1.08507
					37.65	1.08356
					37.7	1.06817
					37.75	1.02794
					37.8	0.98183
					37.85	0.95184
					37.9	0.94552
					37.95	0.99961
					38	1.01458
					38.05	0.99422
					38.1	0.95548
					38.15	0.9839
					38.2	1.02651
					38.25	1.10352
					38.3	1.11583
					38.35	1.09358
					38.4	1.04469
					38.45	1.04245
					38.5	1.04125
					38.55	1.04319
					38.6	1.02911
					38.65	1.00572
					38.7	1.01988
					38.75	1.05943
					38.8	1.10878
					38.85	1.08429
					38.9	1.06966
					38.95	1.03679
					39	1.05739
					39.05	1.00599
					39.1	0.9999
					39.15	1.01314
					39.2	1.07381
					39.25	1.09542
					39.3	1.08421
					39.35	1.07267
					39.4	1.05454
					39.45	1.053
					39.5	1.04798
					39.55	1.02252
					39.6	1.00876
					39.65	0.98489
					39.7	0.97515
					39.75	0.96367
					39.8	1.01001
					39.85	1.03296
					39.9	1.05177
					39.95	1.02465
					40	1.02373
					40.05	1.00552
					40.1	1.00713
					40.15	1.0111
					40.2	0.99769
					40.25	0.96875
					40.3	0.95094
					40.35	0.99838
					40.4	1.00505
					40.45	0.97412
					40.5	0.90745
					40.55	0.91634
					40.6	0.90546
					40.65	0.91427
					40.7	0.89825
					40.75	0.91102
					40.8	0.92986
					40.85	0.99562
					40.9	1.0292
					40.95	1.00284
					41	1.00137
					41.05	1.05335
					41.1	1.06397
					41.15	1.02307
					41.2	0.98355
					41.25	0.98833
					41.3	1.02099
					41.35	1.05456
					41.4	1.02595
					41.45	0.99382
					41.5	1.00853
					41.55	1.04717
					41.6	0.9973
					41.65	0.96452
					41.7	0.98527
					41.75	1.03611
					41.8	1.04249
					41.85	1.05735
					41.9	1.06134
					41.95	1.06353
					42	1.03633
					42.05	1.03571
					42.1	1.02853
					42.15	1.05945
					42.2	1.06771
					42.25	1.07266
					42.3	1.05573
					42.35	1.02803
					42.4	0.98903
					42.45	0.96456
					42.5	0.98865
					42.55	1.04588
					42.6	1.07335
					42.65	1.04898
					42.7	1.03624
					42.75	1.05791
					42.8	1.08864
					42.85	1.07175
					42.9	1.05679
					42.95	0.98195
					43	0.92571
					43.05	0.96803
					43.1	1.03995
					43.15	1.08897
					43.2	1.05766
					43.25	1.03059
					43.3	0.9788
					43.35	0.99232
					43.4	0.97055
					43.45	0.92593
					43.5	0.93739
					43.55	0.94353
					43.6	0.91935
					43.65	0.91534
					43.7	0.91255
					43.75	0.89451
					43.8	0.90847
					43.85	0.9633
					43.9	0.91836
					43.95	0.89821
					44	0.91891
					44.05	0.95992
					44.1	0.98654
					44.15	0.98002
					44.2	0.95429
					44.25	0.94073
					44.3	0.93742
					44.35	0.92079
					44.4	0.92058
					44.45	0.91379
					44.5	0.9182
					44.55	0.91588
					44.6	0.92306
					44.65	0.98647
					44.7	0.95582
					44.75	0.95545
					44.8	0.97045
					44.85	0.93812
					44.9	0.94617
					44.95	0.90137
					45	0.97607
					45.05	0.90493
					45.1	0.92746
					45.15	0.96393
					45.2	0.95565
					45.25	0.91421
					45.3	0.92806
					45.35	0.92169
					45.4	0.9551
					45.45	0.98916
					45.5	0.94857
					45.55	0.97719
					45.6	0.98363
					45.65	0.98457
					45.7	0.97151
					45.75	0.98932
					45.8	0.9607
					45.85	0.92371
					45.9	0.93723
					45.95	0.92762
					46	0.90975
					46.05	0.90005
					46.1	0.93434
					46.15	0.94562
					46.2	0.92522
					46.25	0.91427
					46.3	0.94205
					46.35	0.93986
					46.4	0.91871
					46.45	0.97931
					46.5	0.95739
					46.55	0.92723
					46.6	0.96936
					46.65	0.92484
					46.7	0.92134
					46.75	0.94561
					46.8	0.95299
					46.85	0.92633
					46.9	0.89264
					46.95	0.91534
					47	0.93281
					47.05	0.94449
					47.1	0.96847
					47.15	0.97674
					47.2	0.97278
					47.25	0.94461
					47.3	0.99318
					47.35	0.99519
					47.4	1.0143
					47.45	0.98804
					47.5	1.00305
					47.55	0.95672
					47.6	0.90392
					47.65	0.89967
					47.7	0.91283
					47.75	0.92411
					47.8	0.92894
					47.85	0.91585
					47.9	0.89469
					47.95	0.92476
					48	0.96093
					48.05	0.94232
					48.1	0.98548
					48.15	0.99195
					48.2	0.96465
					48.25	0.93334
					48.3	0.98327
					48.35	1.00662
					48.4	1.00323
					48.45	1.03282
					48.5	1.0277
					48.55	0.97494
					48.6	0.97544
					48.65	1.02032
					48.7	1.02661
					48.75	0.97041
					48.8	1.01557
					48.85	1.07708
					48.9	1.07613
					48.95	1.01596
					49	0.98457
					49.05	0.9881
					49.1	0.96792
					49.15	0.99264
					49.2	1.01576
					49.25	1.00497
					49.3	0.9776
					49.35	1.00124
					49.4	0.99468
					49.45	0.9961
					49.5	1.00107
					49.55	0.99577
					49.6	0.96575
					49.65	0.94729
					49.7	0.95215
					49.75	0.97732
					49.8	1.00037
					49.85	1.00857
					49.9	0.99037
					49.95	1.04025
					50	1.06858
					50.05	1.09869

## Sheet: Fig. 5e, f
Fig. 5e	Distance (pixel)	FI (> 1100 nm)	Distance (pixel)	FI (> 1200 nm)	Distance (pixel)	FI (> 1300 nm)	Distance (pixel)	FI (> 1400 nm)	Distance (pixel)	FI (> 1500 nm)		Fig. 5f	Distance (pixel)	FI (> 1100 nm)	Distance (pixel)	FI (> 1200 nm)	Distance (pixel)	FI (> 1300 nm)	Distance (pixel)	FI (> 1400 nm)	Distance (pixel)	FI (> 1500 nm)
	0	5011.78	0	3267.63	0	3081.72	0	605.2	0	283.455			0	25922	0	18288.5	0	16421	0	9185.87	0	6835.41
	1	4668.05	1	3752.73	1	3920.4	1	438.8	1	204.351			1	26244	1	18249.6	1	16365.6	1	8503.02	1	7646.31
	2	4030.49	2	3752.73	2	2448.76	2	636.8	2	385.63			2	26190	2	18734.1	2	15610.6	2	10456.1	2	7594.42
	3	5505.19	3	3271.51	3	3046.12	3	788	3	184.575			3	26417.8	3	19706.2	3	16664.3	3	12089.3	3	7262.94
	4	4424.11	4	3581.98	4	2203.49	4	532.4	4	224.127			4	26032	4	19067.5	4	17041	4	11912.3	4	7604.21
	5	5061.67	5	2274.15	5	3291.39	5	788	5	125.248			5	25830.2	5	19479	5	17128.2	5	11789.9	5	8208.91
	6	4080.38	6	4028.27	6	2203.49	6	852.8	6	477.918			6	25684.2	6	19458.5	6	17532.1	6	10805.9	6	7181.8
	7	4180.18	7	3547.05	7	3184.58	7	626	7	-418.59			7	26154.2	7	19449.1	7	17736.5	7	11390.8	7	7569.58
	8	4668.05	8	3376.3	8	2096.68	8	978.8	8	711.933			8	26696.9	8	19697.1	8	18038.7	8	12232.4	8	8445.7
	9	5749.13	9	3201.66	9	2413.16	9	694.4	9	313.119			9	27118.1	9	19396.9	9	18569.6	9	11551.7	9	9441.41
	10	5011.78	10	3822.59	10	1887.01	10	532.4	10	398.814			10	26525.8	10	20202.1	10	19053	10	12191.4	10	9967.39
	11	4917.53	11	3686.76	11	3607.87	11	532.4	11	1394.2			11	25494.1	11	21604	11	19501.4	11	13057.9	11	10432.8
	12	4180.18	12	4028.27	12	2694.04	12	917.6	12	19.7759			12	26402.8	12	22056.8	12	21162	12	15592.3	12	12025.7
	13	4180.18	13	3717.81	13	3327	13	725.2	13	79.1037			13	27894.3	13	25114.7	13	24101.2	13	21643.3	13	15773.2
	14	3930.7	14	3651.83	14	3046.12	14	183.2	14	253.791			14	30573	14	30354.1	14	29688	14	27581.4	14	25366.1
	15	4374.22	15	3065.83	15	2413.16	15	-11.2	15	-430.95			15	31953.5	15	31834	15	31898	15	31647.2	15	31260.9
	16	5161.46	16	3065.83	16	1887.01	16	564.8	16	1453.53			16	27539.2	16	26075.9	16	25825.4	16	24111.6	16	23534.5
	17	4717.94	17	2995.98	17	2729.64	17	-295.6	17	-98.8796			17	26733.2	17	23690.4	17	20498.6	17	18225.3	17	13584.3
	18	5311.15	18	3477.2	18	2096.68	18	1554.8	18	632.83			18	26163.7	18	22481.2	18	19163.2	18	14818.8	18	9578.03
	19	4030.49	19	2891.2	19	3255.79	19	150.8	19	-359.263			19	26302.2	19	21034.5	19	18112.9	19	13592.8	19	7831.83
	20	5161.46	20	3411.22	20	3010.52	20	755.6	20	-214.239			20	26196.4	20	19366.1	20	17672.7	20	11867.2	20	7711.15
	21	4817.74	21	3651.83	21	2832.5	21	1428.8	21	164.799			21	25657.9	21	18266.2	21	17410.9	21	11595	21	7058.02
	22	4767.84	22	3341.37	22	2341.95	22	1684.4	22	837.181			22	25559.1	22	18527.9	22	17220.1	22	10622	22	6761.62
	23	5948.71	23	3581.98	23	3639.52	23	2418.8	23	632.83			23	25589.8	23	18744.7	23	16834.3	23	10450	23	6459.84
	24	5704.78	24	4509.49	24	3536.66	24	1745.6	24	79.1037			24	24199.9	24	19418	24	15939.8	24	11081.9	24	6571.78
	25	5555.09	25	3686.76	25	3046.12	25	885.2	25	-154.911			25	24334.8	25	19818.1	25	16338.6	25	9734.93	25	6719.9
	26	5505.19	26	3822.59	26	3607.87	26	1652	26	108.768			26	25223.1	26	18867.6	26	16911.1	26	9825.69	26	6441.72
	27	5011.78	27	3201.66	27	3327	27	1652	27	1130.52			27	24371.2	27	18721.2	27	15864.8	27	9854.86	27	6751.57
	28	5455.3	28	4028.27	28	3536.66	28	1266.8	28	253.791			28	24012.3	28	18312.5	28	15630.1	28	10166.3	28	5971.29
	29	4324.32	29	3477.2	29	3536.66	29	1076	29	926.172			29	23708.1	29	18342.4	29	15349	29	10795.4	29	5606.54
	30	4274.42	30	3787.66	30	3362.6	30	532.4	30	-184.575			30	23070	30	17849.3	30	16873.5	30	12473.8	30	5739.55
	31	4817.74	31	3857.52	31	3010.52	31	1875.2	31	-214.239
	32	5161.46	32	3376.3	32	2484.37	32	1842.8	32	547.134
	33	5111.57	33	3271.51	33	3113.37	33	564.8	33	781.149
	34	5355.5	34	3477.2	34	2939.31	34	1234.4	34	135.135
	35	4274.42	35	3201.66	35	3817.54	35	788	35	194.463
	36	5405.4	36	3512.12	36	3781.94	36	1619.6	36	-214.239
	37	5604.98	37	3616.91	37	3148.98	37	532.4	37	194.463
	38	4867.63	38	3857.52	38	3327	38	183.2	38	164.799
	39	4618.15	39	3686.76	39	3572.27	39	1713.2	39	-448.254
	40	5011.78	40	3993.34	40	3327	40	1652	40	458.142
	41	5111.57	41	2860.15	41	3184.58	41	755.6	41	-507.582
	42	3930.7	42	3686.76	42	2729.64	42	820.4	42	-125.248
	43	5948.71	43	3201.66	43	3536.66	43	950	43	1219.52
	44	4767.84	44	4202.91	44	3081.72	44	1810.4	44	1130.52
	45	5261.26	45	3236.59	45	3255.79	45	1234.4	45	1453.53
	46	4080.38	46	4133.05	46	3327	46	21.2	46	926.172
	47	4618.15	47	3236.59	47	3184.58	47	1554.8	47	3002.64
	48	5799.02	48	3717.81	48	3148.98	48	1396.4	48	-563.614
	49	5405.4	49	3065.83	49	2551.62	49	1713.2	49	-98.8796
	50	5948.71	50	3512.12	50	3394.25	50	2735.6	50	428.478
	51	5455.3	51	3787.66	51	3501.06	51	1428.8	51	487.806
	52	6735.96	52	3892.44	52	3465.46	52	3214.4	52	-98.8796
	53	5061.67	53	4684.13	53	3327	53	1173.2	53	108.768
	54	5455.3	54	3892.44	54	3888.75	54	1364	54	576.798
	55	6636.17	55	3477.2	55	2729.64	55	1684.4	55	781.149
	56	5704.78	56	3892.44	56	3220.18	56	1428.8	56	-39.5519
	57	6142.75	57	4478.44	57	3536.66	57	1652	57	458.142
	58	6292.44	58	3857.52	58	4272.48	58	820.4	58	79.1037
	59	5111.57	59	3686.76	59	4482.15	59	1076	59	1509.56
	60	6098.4	60	3892.44	60	2239.1	60	1875.2	60	487.806
	61	5505.19	61	4063.2	61	3639.52	61	2001.2	61	-184.575
	62	5061.67	62	3651.83	62	3817.54	62	1587.2	62	135.135
	63	4573.8	63	3442.27	63	3501.06	63	978.8	63	313.119
	64	6192.65	64	3686.76	64	3710.73	64	1810.4	64	662.493
	65	4274.42	65	4063.2	65	3607.87	65	1428.8	65	1509.56
	66	4080.38	66	3752.73	66	3327	66	1842.8	66	576.798
	67	5355.5	67	3958.42	67	3817.54	67	2418.8	67	896.509
	68	5948.71	68	3927.37	68	3394.25	68	1940	68	-388.926
	69	5111.57	69	3651.83	69	4763.02	69	532.4	69	1687.55
	70	6686.06	70	4544.42	70	3572.27	70	1428.8	70	487.806
	71	6142.75	71	4443.52	71	2903.7	71	1490	71	194.463
	72	5604.98	72	3581.98	72	3817.54	72	1684.4	72	955.836
	73	4474.01	73	3581.98	73	3781.94	73	406.4	73	1041.53
	74	5654.88	74	4268.88	74	3184.58	74	597.2	74	313.119
	75	5455.3	75	4408.59	75	2484.37	75	2418.8	75	1041.53
	76	5405.4	76	3787.66	76	3291.39	76	885.2	76	1041.53
	77	5061.67	77	4443.52	77	3781.94	77	1968.8	77	603.166
	78	5455.3	78	4133.05	78	1993.82	78	1745.6	78	603.166
	79	5505.19	79	2926.12	79	2800.85	79	309.2	79	1071.2
	80	6242.54	80	3477.2	80	4134.02	80	1587.2	80	-359.263
	81	6242.54	81	3752.73	81	3429.85	81	1554.8	81	896.509
	82	5455.3	82	4233.95	82	4134.02	82	2735.6	82	-98.8796
	83	6048.5	83	3927.37	83	4941.04	83	1396.4	83	1305.21
	84	4961.88	84	4579.34	84	4134.02	84	1684.4	84	807.517
	85	5061.67	85	3892.44	85	3781.94	85	2354	85	1539.23
	86	6192.65	86	3993.34	86	2868.1	86	2066	86	2330.26
	87	4274.42	87	4202.91	87	3536.66	87	1202	87	4083.73
	88	5555.09	88	3686.76	88	5008.3	88	2674.4	88	6657.89
	89	6686.06	89	3927.37	89	5748.07	89	1684.4	89	8968.38
	90	7423.42	90	3927.37	90	8450.02	90	2512.4	90	8675.04
	91	9979.2	91	4268.88	91	10202.5	91	3056	91	10049.5
	92	11210	92	4509.49	92	10590.2	92	3725.6	92	11305.2
	93	12834.4	93	6197.64	93	11326	93	6155.6	93	12036.9
	94	12634.8	94	8021.61	94	8552.87	94	7559.6	94	11921.6
	95	14408.9	95	10846.8	95	11749.3	95	8708	95	11334.9
	96	13915.4	96	10811.9	96	12904.5	96	11199.2	96	10926.2
	97	14458.8	97	12430.2	97	12485.1	97	11390	97	11453.6
	98	14802.5	98	13567.3	98	11994.6	98	10432.4	98	12534.6
	99	15146.2	99	14634.5	99	13082.5	99	12221.6	99	11743.6
	100	15146.2	100	15150.6	100	13782.7	100	12189.2	100	11100.9
	101	13471.9	101	15286.5	101	12520.7	101	11584.4	101	13002.7
	102	14896.7	102	15010.9	102	13573	102	11422.4	102	10751.5
	103	16077.6	103	13462.5	103	13573	103	9953.6	103	10369.2
	104	16077.6	104	13738	104	12975.7	104	9125.6	104	11015.2
	105	15983.4	105	14599.6	105	13466.2	105	10594.4	105	10837.2
	106	16720.7	106	14529.7	106	13292.2	106	13308.8	106	10313.1
	107	17851.7	107	13598.3	107	13573	107	10115.6	107	10547.2
	108	16177.4	108	14289.1	108	13185.3	108	10497.2	108	10339.5
	109	17602.2	109	14529.7	109	15013	109	10817.6	109	9551.77
	110	16077.6	110	13256.8	110	14028	110	8294	110	11628.2
	111	16421.3	111	13703.1	111	14451.3	111	10018.4	111	9815.45
	112	16964.6	112	14875.1	112	14696.5	112	9572	112	9492.44
	113	16177.4	113	13462.5	113	13782.7	113	8963.6	113	10751.5
	114	17702	114	14494.8	114	13118.1	114	8517.2	114	10428.5
	115	17308.4	115	13047.2	115	12623.6	115	10115.6	115	10487.8
	116	16571	116	13807.9	116	13221	116	10144.4	116	9874.78
	117	15783.8	117	14599.6	117	13399	117	9921.2	117	9083.74
	118	16177.4	118	14634.5	118	13046.9	118	7941.2	118	9288.09
	119	17552.3	119	15527.1	119	11606.9	119	9539.6	119	8088.35
	120	18095.6	120	14390	120	14099.2	120	9028.4	120	9024.41
	121	19326.4	121	16974.6	121	14134.8	121	9028.4	121	9845.11
	122	17258.5	122	14941.1	122	15258.3	122	10018.4	122	10896.5
	123	17358.3	123	16594.3	123	14696.5	123	9888.8	123	10108.8
	124	18589	124	16113.1	124	15115.9	124	9986	124	10573.5
	125	18539.1	125	15701.7	125	14206	125	12124.4	125	13381.7
	126	20307.7	126	15426.2	126	13782.7	126	13499.6	126	12768.7
	127	20257.8	127	14564.6	127	14241.6	127	15256.4	127	13790.4
	128	19426.2	128	15251.5	128	13153.7	128	15893.6	128	12211.6
	129	17801.8	129	15837.5	129	13711.5	129	14583.2	129	12386.3
	130	20601.5	130	16768.9	130	15361.1	130	15033.2	130	12534.6
	131	20801.1	131	15872.5	131	14941.8	131	15573.2	131	12211.6
	132	21244.6	132	15010.9	132	16136.5	132	15288.8	132	10283.5
	133	20851	133	17731.4	133	14799.4	133	12797.6	133	11305.2
	134	21344.4	134	17110.4	134	14170.4	134	11199.2	134	11802.9
	135	22031.9	135	16043.2	135	15396.8	135	11487.2	135	10603.2
	136	21588.3	136	16113.1	136	14522.5	136	10497.2	136	10547.2
	137	21045	137	16524.4	137	15361.1	137	10688	137	11568.9
	138	21094.9	138	16493.4	138	15187.1	138	10623.2	138	11160.2
	139	23506.6	139	16043.2	139	16136.5	139	9953.6	139	10398.8
	140	21832.3	140	17766.3	140	16239.4	140	11073.2	140	11628.2
	141	22225.9	141	16800	141	17010.8	141	11296.4	141	11394.2
	142	23013.1	142	18041.8	142	16417.4	142	10785.2	142	10955.9
	143	22669.4	143	16768.9	143	16381.8	143	11231.6	143	11921.6
	144	22869	144	18418.3	144	16698.3	144	12286.4	144	10517.5
	145	24687.4	145	18934.4	145	17188.8	145	12668	145	12854.4
	146	23212.7	146	18798.6	146	17188.8	146	15288.8	146	12564.3
	147	23406.8	147	21138.7	147	18067.1	147	15767.6	147	14054.1
	148	24000	148	20517.8	148	18241.1	148	17013.2	148	17152.3
	149	25568.9	149	20451.8	149	18067.1	149	16948.4	149	16862.3
	150	25818.4	150	20793.3	150	17362.9	150	12923.6	150	16773.3
	151	23556.5	151	20176.3	151	17505.3	151	11390	151	15632.9
	152	23650.7	152	21554	152	16275	152	12124.4	152	18058.7
	153	25031.2	153	21724.7	153	17434.1	153	13370	153	17620.3
	154	22963.2	154	21484.1	154	17224.4	154	12797.6	154	18675.1
	155	25081.1	155	21585	155	16449	155	11678	155	19990.2
	156	25031.2	156	20382	156	17224.4	156	11868.8	156	21657.9
	157	27143.4	157	21860.5	157	15677.6	157	13085.6	157	21245.9
	158	28867.6	158	24169.6	158	16168.2	158	12858.8	158	27300.7
	159	27193.3	159	25993.6	159	17224.4	159	18863.6	159	33586.1
	160	26162.1	160	28163	160	16979.2	160	30297.2	160	29871.5
	161	25668.7	161	23859.2	161	20733.4	161	32853.2	161	17445.7
	162	23456.7	162	22586.3	162	23506.6	162	22758.8	162	12594
	163	24144.1	163	19660.1	163	21540.4	163	13244	163	12007.3
	164	22913.4	164	19004.3	164	18941.3	164	12509.6	164	11334.9
	165	22869	165	19039.2	165	16662.7	165	13114.4	165	10896.5
	166	21244.6	166	18282.4	166	15855.6	166	10976	166	10662.5
	167	21882.2	167	17386	167	16520.3	167	11998.4	167	10428.5
	168	21932.1	168	18798.6	168	16943.5	168	10785.2	168	9845.11
	169	21832.3	169	17075.5	169	14451.3	169	11199.2	169	9258.43
	170	20950.8	170	17316.1	170	15048.6	170	10878.8	170	8879.39
	171	21782.4	171	18798.6	171	13960.7	171	10911.2	171	9640.76
	172	21344.4	172	18177.7	172	14170.4	172	11231.6	172	9054.08
	173	22081.8	173	18352.3	173	15329.5	173	13179.2	173	8968.38
	174	21982	174	18247.5	174	14522.5	174	10176.8	174	10458.2
	175	20995.1	175	17591.7	175	16136.5	175	9827.6	175	10398.8
	176	23307	176	18177.7	176	13747.1	176	10688	176	12854.4
	177	22126.1	177	18763.7	177	16275	177	11040.8	177	12594
	178	21194.7	178	20001.6	178	16168.2	178	12732.8	178	15135.2
	179	21488.5	179	18658.9	179	15922.9	179	11868.8	179	13704.7
	180	22519.7	180	18693.8	180	14170.4	180	11552	180	12854.4
	181	22425.5	181	18903.4	181	14344.5	181	9251.6	181	14317.8
	182	22769.2	182	17490.8	182	16484.7	182	8326.4	182	11657.9
	183	21638.2	183	19178.9	183	16729.9	183	9028.4	183	10632.9
	184	23262.6	184	18453.2	184	15855.6	184	9633.2	184	11832.6
	185	21688.1	185	19625.2	185	15922.9	185	9125.6	185	10632.9
	186	23950.1	186	20277.2	186	14308.9	186	9860	186	11832.6
	187	22819.1	187	20071.5	187	16239.4	187	9665.6	187	11598.6
	188	24687.4	188	21449.2	188	15293.9	188	10529.6	188	11130.5
	189	25031.2	189	20416.9	189	15784.4	189	11231.6	189	12182
	190	24487.8	190	20246.1	190	17434.1	190	11552	190	10985.5
	191	24487.8	191	21138.7	191	17362.9	191	10083.2	191	11041.6
	192	26555.8	192	21895.5	192	16943.5	192	11231.6	192	10632.9
	193	27487.2	193	20517.8	193	17291.7	193	10688	193	11334.9
	194	27980.6	194	20692.4	194	18415.2	194	9986	194	11100.9
	195	27243.2	195	21554	195	16872.3	195	10144.4	195	13088.4
	196	27537	196	22035.2	196	17924.6	196	9060.8	196	12913.7
	197	29898.8	197	22035.2	197	17153.2	197	9219.2	197	11423.9
	198	30192.6	198	23513.8	198	17434.1	198	10464.8	198	12973
	199	30930	199	25718.1	199	18660.5	199	10785.2	199	15313.2
	200	31866.9	200	26199.3	200	20345.7	200	14298.8	200	16832.6
	201	31573.1	201	27611.9	201	22102.2	201	17524.4	201	18675.1
	202	31966.7	202	27231.6	202	22838	202	16916	202	21568.9
	203	30885.6	203	27852.5	203	21924.2	203	16534.4	203	21130.6
	204	32260.5	204	29059.4	204	22976.4	204	15191.6	204	19667.2
	205	29361	205	32362	205	25223.5	205	14810	205	20603.2
	206	31423.4	206	30848.5	206	26208.5	206	17362.4	206	23441.1
	207	31573.1	207	29781.3	207	26837.5	207	19565.6	207	29462.8
	208	28030.5	208	30091.7	208	28103.4	208	15224	208	28820.1
	209	30735.9	209	29641.6	209	30734.2	209	14968.4	209	26714
	210	31279.2	210	29606.6	210	29365.4	210	13848.8	210	18675.1
	211	33979.2	211	29125.4	211	27399.3	211	13978.4	211	15049.5
	212	32061	212	29059.4	212	27996.6	212	14424.8	212	14113.4
	213	33147.6	213	30227.6	213	28594	213	14871.2	213	16245.9
	214	32948	214	28473.4	214	31121.9	214	17524.4	214	16479.9
	215	32360.3	215	30021.9	215	31331.5	215	15544.4	215	15019.8
	216	32948	216	30367.3	216	29191.3	216	16818.8	216	15458.2
	217	32898.1	217	31224.9	217	31121.9	217	16084.4	217	14871.5
	218	32997.9	218	30021.9	218	32067.3	218	14360	218	15283.5
	219	32260.5	219	28163	219	30805.4	219	13341.2	219	15721.9
	220	32160.7	220	29090.5	220	31505.6	220	13211.6	220	17505
	221	33541.2	221	28609.3	221	29084.5	221	13658	221	17416
	222	31373.5	222	30126.7	222	27644.5	222	12700.4	222	17943.4
	223	32803.8	223	29917.1	223	27399.3	223	12542	223	19347.4
	224	34672.2	224	28954.6	224	24804.1	224	10655.6	224	20398.9
	225	35065.8	225	28989.6	225	25120.6	225	12221.6	225	19845.1
	226	34422.7	226	29952	226	24839.7	226	13308.8	226	19667.2
	227	33291.7	227	29090.5	227	23012.1	227	12765.2	227	18994.8
	228	33585.6	228	30949.4	228	24242.4	228	12542	228	18994.8
	229	35947.3	229	31193.9	229	22838	229	14010.8	229	18586.1
	230	35947.3	230	29676.5	230	24313.6	230	13755.2	230	17594
	231	34966	231	30538	231	24278	231	15288.8	231	18032.3
	232	34622.3	232	30503.1	232	23012.1	232	14010.8	232	18032.3
	233	35065.8	233	32843.2	233	24452	233	14043.2	233	20339.5
	234	35309.7	234	30918.3	234	24907	234	14075.6	234	20428.5
	235	34278.6	235	30813.6	235	28139	235	15288.8	235	20837.2
	236	34916.1	236	31259.8	236	30101.2	236	14489.6	236	18879.4
	237	36734.5	237	29781.3	237	29258.6	237	15926	237	19815.5
	238	35309.7	238	32226.2	238	28874.8	238	14838.8	238	19845.1
	239	37178.1	239	31741.1	239	30841	239	14234	239	19288.1
	240	38015.2	240	31054.2	240	31189.1	240	13564.4	240	20253.8
	241	40327.1	241	32672.5	241	32522.3	241	17747.6	241	19637.5
	242	38408.8	242	32707.4	242	30346.5	242	18608	242	20283.5
	243	40327.1	243	32396.9	243	31295.9	243	17236.4	243	22126
	244	38553	244	31158.9	244	32067.3	244	15033.2	244	22534.7
	245	39340.2	245	32431.8	245	32174.1	245	15033.2	245	22679.7
	246	37671.5	246	31915.7	246	29401	246	15670.4	246	22007.3
	247	35409.5	247	32261.1	247	29820.3	247	14331.2	247	22126
	248	36934.1	248	34601.2	248	28206.3	248	16502	248	20985.6
	249	36291	249	34496.4	249	27786.9	249	16725.2	249	23322.4
	250	38902.2	250	33293.4	250	26208.5	250	15861.2	250	25369.2
	251	36340.9	251	33844.5	251	26592.2	251	17268.8	251	26305.3
	252	35947.3	252	33600	252	27015.5	252	15350	252	28236.7
	253	36784.4	253	33634.9	253	25575.5	253	18226.4	253	25632.9
	254	36540.5	254	35427.8	254	26837.5	254	18035.6	254	22973
	255	35359.6	255	37251.8	255	26066.1	255	18770	255	20487.9
	256	34422.7	256	35152.3	256	26418.2	256	21387.2	256	18965.1
	257	37571.7	257	33980.3	257	26556.6	257	24486.8	257	20985.6
	258	36934.1	258	32777.2	258	25259.1	258	25761.2	258	19054.1
	259	37078.3	259	33153.7	259	25611.1	259	26240	259	19347.4
	260	38852.4	260	31399.6	260	24732.9	260	25124	260	17445.7
	261	36884.2	261	32466.8	261	25820.8	261	25379.6	261	19199.1
	262	36684.6	262	33774.6	262	26770.3	262	27262.4	262	17620.3
	263	36734.5	263	33534	263	27858.2	263	24515.6	263	17824.7
	264	35997.2	264	32396.9	264	28803.6	264	24515.6	264	15985.5
	265	37377.6	265	31465.5	265	29155.7	265	23367.2	265	16479.9
	266	37621.6	266	30091.7	266	26699	266	20109.2	266	17709.3
	267	35503.8	267	29195.3	267	27118.4	267	18064.4	267	18500.4
	268	34522.5	268	29882.2	268	27541.7	268	15065.6	268	19611.1
	269	35603.6	269	28609.3	269	24978.2	269	16404.8	269	17739
	270	35897.4	270	27681.7	270	26592.2	270	15670.4	270	15019.8
	271	36340.9	271	27716.7	271	25682.4	271	15126.8	271	15487.8
	272	34966	272	29400.9	272	26311.4	272	15191.6	272	16977.6
	273	36734.5	273	29641.6	273	25152.2	273	16311.2	273	18236.7
	274	36784.4	274	31124	274	25575.5	274	17204	274	15926.2
	275	37128.2	275	27301.4	275	26979.9	275	19119.2	275	16862.3
	276	34278.6	276	27957.3	276	25120.6	276	21066.8	276	18292.7
	277	35015.9	277	27922.4	277	26382.6	277	18928.4	277	17182
	278	33097.7	278	26544.7	278	28629.6	278	15800	278	16160.2
	279	33585.6	279	27301.4	279	28277.5	279	14583.2	279	14726.5
	280	33835	280	27472.2	280	27822.5	280	12221.6	280	15105.5
	281	32310.4	281	26750.4	281	27858.2	281	11807.6	281	15926.2
	282	32604.3	282	27957.3	282	25401.5	282	12030.8	282	13032.3
	283	34228.7	283	27301.4	283	24626.1	283	11998.4	283	13058.7
	284	34672.2	284	27196.6	284	23925.9	284	12574.4	284	12798.3
	285	36934.1	285	28093.1	285	23399.7	285	12923.6	285	13411.4
	286	34866.2	286	28574.3	286	22873.6	286	13787.6	286	14581.4
	287	36241.1	287	29781.3	287	24032.7	287	14903.6	287	13734.4
	288	36734.5	288	30708.8	288	23328.5	288	16948.4	288	12505
	289	36097	289	30056.8	289	22592.7	289	15191.6	289	11862.3
	290	34866.2	290	28058.2	290	23538.2	290	16851.2	290	12798.3
	291	36634.8	291	31810.9	291	24594.5	291	17045.6	291	11479.9
	292	35065.8	292	31535.4	292	25468.7	292	17362.4	292	14640.8
	293	34472.6	293	30743.7	293	25294.7	293	16948.4	293	14901.2
	294	35503.8	294	31741.1	294	26489.4	294	18003.2	294	17534.7
	295	36097	295	31019.2	295	26556.6	295	15893.6	295	17973
	296	34916.1	296	32226.2	296	27858.2	296	15702.8	296	20985.6
	297	37327.8	297	32742.3	297	25749.6	297	16278.8	297	24815.5
	298	37178.1	298	33017.8	298	26801.9	298	17301.2	298	31658
	299	40964.6	299	32843.2	299	27225.2	299	19310	299	34756.2
	300	38458.7	300	32261.1	300	29365.4	300	18543.2	300	32854.4
	301	38996.5	301	34737	301	32419.4	301	19565.6	301	28002.7
	302	39933.4	302	34085.1	302	34630.8	302	19598	302	25896.6
	303	40620.9	303	34050.1	303	36771	303	23014.4	303	24143.1
	304	39833.6	304	38800.2	304	31750.9	304	31798.4	304	24901.2
	305	43376.3	305	41381	305	33190.8	305	37835.6	305	27271
	306	42982.6	306	40313.8	306	35683.1	306	39592.4	306	28236.7
	307	42045.7	307	43930.7	307	37542.4	307	32946.8	307	32007.3
	308	41408.1	308	45583.9	308	39963.5	308	36590	308	37327.1
	309	43914	309	41105.4	309	42910.7	309	45978.8	309	45487.9
	310	45144.8	310	39557	310	41051.4	310	36622.4	310	38645.4
	311	43476	311	37802.9	311	40770.5	311	26211.2	311	30428.6
	312	43082.4	312	39145.6	312	38768.8	312	25570.4	312	25837.2
	313	43032.5	313	38971	313	39401.8	313	24994.4	313	24901.2
	314	42439.3	314	39762.7	314	39999.1	314	25826	314	22854.4
	315	43126.8	315	37046.1	315	37190.4	315	27615.2	315	24054.1
	316	40864.8	316	35392.9	316	38104.2	316	24965.6	316	23470.7
	317	41901.6	317	38353.9	317	37051.9	317	26913.2	317	22534.7
	318	40620.9	318	36805.5	318	38737.2	318	27201.2	318	19462.8
	319	40620.9	319	35738.3	319	38840	319	27392	319	23790.4
	320	40964.6	320	35462.8	320	38630.3	320	25570.4	320	20253.8
	321	40177.4	321	35738.3	321	37961.8	321	27708.8	321	20517.5
	322	40033.2	322	35874.1	322	37613.6	322	24069.2	322	20807.6
	323	39196.1	323	35288.1	323	36383.3	323	23496.8	323	21334.9
	324	39589.7	324	34911.7	324	36173.7	324	28382	324	21509.6
	325	38902.2	325	34531.4	325	36383.3	325	26466.8	325	20543.9
	326	39783.7	326	35012.6	326	37190.4	326	26657.6	326	20777.9
	327	39489.9	327	35909	327	34979	327	26816	327	23088.4
	328	39340.2	328	33980.3	328	35157	328	23622.8	328	23526.8
	329	39883.5	329	33875.5	329	34278.7	329	22953.2	329	22066.6
	330	39783.7	330	35187.2	330	35224.2	330	23720	330	18411.4
	331	38946.6	331	34290.7	331	32348.2	331	24357.2	331	17125.9
	332	37865.5	332	32637.5	332	34207.5	332	24389.6	332	15049.5
	333	39883.5	333	34496.4	333	33400.5	333	23399.6	333	13586.1
	334	40670.8	334	34290.7	334	31189.1	334	22730	334	12828
	335	38902.2	335	34911.7	335	31750.9	335	25282.4	335	13965.1
	336	38065.1	336	37457.5	336	29436.6	336	26402	336	12564.3
	337	37571.7	337	36149.7	337	30663	337	27708.8	337	14492.5
	338	36390.8	338	34360.6	338	32455	338	34098.8	338	15603.2
	339	36684.6	339	32637.5	339	30243.6	339	34642.4	339	14433.1
	340	35459.4	340	31294.8	340	27328	340	30617.6	340	16598.6
	341	34128.9	341	30572.9	341	25820.8	341	26402	341	16509.6
	342	33835	342	30607.9	342	24171.2	342	24134	342	17037
	343	33047.8	343	29917.1	343	24626.1	343	22920.8	343	14901.2
	344	33735.2	344	28539.4	344	23716.2	344	21642.8	344	12271
	345	33291.7	345	27231.6	345	22347.4	345	21578	345	12241.3
	346	32260.5	346	27095.7	346	21856.9	346	19151.6	346	13704.7
	347	31373.5	347	27301.4	347	20733.4	347	17780	347	12007.3
	348	31866.9	348	26785.3	348	19926.4	348	16628	348	12679.7
	349	30979.9	349	25582.2	349	19712.7	349	16757.6	349	11687.6
	350	31179.5	350	25753	350	19012.5	350	15605.6	350	13292.7
	351	31229.4	351	25062.2	351	18169.9	351	15861.2	351	13849.7
	352	27392.9	352	26098.4	352	18450.8	352	15479.6	352	13441
	353	29311.1	353	25683.1	353	17572.6	353	15126.8	353	11598.6
	354	27686.7	354	25031.2	354	17889	354	15544.4	354	12564.3
	355	28573.8	355	23377.9	355	17786.2	355	14838.8	355	12594
	356	27193.3	356	25097.1	356	17010.8	356	14615.6	356	11921.6
	357	26899.5	357	22105	357	17960.2	357	13402.4	357	10458.2
	358	25325	358	23067.5	358	15820	358	13114.4	358	9492.44
	359	26162.1	359	22275.8	359	15922.9	359	12923.6	359	8236.67
	360	24438	360	22240.9	360	14206	360	11807.6	360	9667.13
	361	27980.6	361	21208.6	361	15361.1	361	12444.8	361	10721.8
	362	24931.4	362	20517.8	362	15432.4	362	10817.6	362	10224.2
	363	23700.6	363	20587.6	363	17188.8	363	10274	363	9492.44
	364	25180.8	364	22481.5	364	15748.8	364	9953.6	364	11041.6
	365	22913.4	365	20416.9	365	15222.7	365	9442.4	365	12798.3
	366	23063	366	20552.7	366	16310.6	366	11742.8	366	12475.3
	367	25374.9	367	19590.3	367	15329.5	367	9251.6	367	12096.3
	368	23356.9	368	20517.8	368	15610.4	368	8614.4	368	12650
	369	23112.9	369	20141.4	369	16729.9	369	9762.8	369	13058.7
	370	23556.5	370	18558	370	15539.2	370	11519.6	370	12066.6
	371	21882.2	371	18212.6	371	15293.9	371	10752.8	371	12096.3
	372	22325.7	372	17836.2	372	15222.7	372	11519.6	372	13734.4
	373	22325.7	373	19039.2	373	14696.5	373	10432.4	373	15458.2
	374	22425.5	374	17902.1	374	16346.2	374	11040.8	374	17739
	375	20950.8	375	19074.1	375	18205.5	375	10562	375	18820.1
	376	22375.6	376	17836.2	376	17536.9	376	8898.8	376	19930.8
	377	22081.8	377	19109.1	377	18557.6	377	11328.8	377	21219.6
	378	20457.4	378	18658.9	378	20733.4	378	13341.2	378	21598.6
	379	21688.1	379	19178.9	379	23854.7	379	15256.4	379	26743.6
	380	19914	380	19279.8	380	25611.1	380	12988.4	380	30692.2
	381	21782.4	381	18833.5	381	23751.8	381	12956	381	24815.5
	382	21982	382	19761	382	20100.4	382	15065.6	382	19317.8
	383	20507.3	383	19970.6	383	17679.4	383	15828.8	383	17973
	384	21638.2	384	20211.2	384	19257.8	384	17682.8	384	17386.3
	385	21438.6	385	20141.4	385	17853.4	385	20811.2	385	16245.9
	386	21832.3	386	20416.9	386	16065.3	386	21642.8	386	16364.6
	387	21344.4	387	19004.3	387	16729.9	387	21484.4	387	16628.3
	388	20751.2	388	18798.6	388	16100.9	388	16818.8	388	15721.9
	389	21982	389	18558	389	16943.5	389	15800	389	15866.9
	390	18638.9	390	17836.2	390	15994.1	390	14457.2	390	12564.3
	391	18589	391	16834.9	391	17153.2	391	12830	391	12300.6
	392	18932.8	392	17316.1	392	16346.2	392	12318.8	392	10135.2
	393	18539.1	393	17490.8	393	14451.3	393	11840	393	9433.12
	394	18145.5	394	18212.6	394	13853.9	394	12286.4	394	8586.05
	395	18095.6	395	17525.7	395	14522.5	395	11552	395	9492.44
	396	17652.1	396	16734	396	12904.5	396	10529.6	396	9551.77
	397	17064.4	397	16113.1	397	13573	397	10911.2	397	8266.34
	398	15440	398	16869.8	398	12449.5	398	10115.6	398	7884
	399	16377	399	15216.6	399	12346.7	399	10018.4	399	8292.7
	400	14309.1	400	14494.8	400	11816.6	400	10367.6	400	7943.33
	401	13721.4	401	14735.4	401	10238.1	401	9730.4	401	6275.56
	402	12490.6	402	12360.3	402	9640.77	402	8740.4	402	4960.46
	403	11259.9	403	12601	403	7081.24	403	7782.8	403	4611.09
	404	10716.6	404	11844.2	404	6028.94	404	7494.8	404	4611.09
	405	8260.56	405	11844.2	405	3817.54	405	6026	405	2389.59
	406	7423.42	406	10982.7	406	3710.73	406	4492.4	406	253.791
	407	6342.34	407	11157.3	407	3853.14	407	2930	407	721.821
	408	6242.54	408	9469.15	408	3639.52	408	1428.8	408	79.1037
	409	6880.1	409	9364.37	409	3429.85	409	1202	409	837.181
	410	5061.67	410	9022.86	410	3920.4	410	2418.8	410	458.142
	411	6242.54	411	7746.08	411	3607.87	411	1619.6	411	1130.52
	412	5061.67	412	6713.78	412	3675.12	412	1076	412	253.791
	413	5604.98	413	4959.66	413	4134.02	413	-40	413	985.5
	414	6392.23	414	5371.03	414	3046.12	414	1011.2	414	135.135
	415	4573.8	415	3752.73	415	3220.18	415	1234.4	415	487.806
	416	5261.26	416	3581.98	416	4134.02	416	694.4	416	692.157
	417	4817.74	417	4478.44	417	3046.12	417	-648.4	417	955.836
	418	5848.92	418	3442.27	418	3465.46	418	978.8	418	-39.5519
	419	4080.38	419	3927.37	419	2800.85	419	1202	419	985.5
	420	5261.26	420	3477.2	420	2868.1	420	2001.2	420	-154.911
	421	6586.27	421	4098.12	421	2868.1	421	1652	421	781.149
	422	6442.13	422	3100.76	422	3291.39	422	1619.6	422	313.119
	423	4523.9	423	4785.03	423	2800.85	423	183.2	423	837.181
	424	5261.26	424	3547.05	424	4201.27	424	820.4	424	487.806
	425	5555.09	425	4063.2	425	2694.04	425	1299.2	425	19.7759
	426	4668.05	426	3686.76	426	3113.37	426	532.4	426	-154.911
	427	5061.67	427	3892.44	427	3148.98	427	1140.8	427	253.791
	428	7179.48	428	3752.73	428	3394.25	428	2163.2	428	313.119
	429	4573.8	429	3271.51	429	3607.87	429	917.6	429	-98.8796
	430	5311.15	430	4338.73	430	3920.4	430	950	430	487.806
	431	5749.13	431	4202.91	431	2551.62	431	1299.2	431	283.455
	432	6142.75	432	3686.76	432	3291.39	432	438.8	432	313.119
	433	5505.19	433	3857.52	433	3046.12	433	2001.2	433	428.478
	434	5111.57	434	3271.51	434	3291.39	434	-40	434	398.814
	435	4817.74	435	4202.91	435	3817.54	435	1076	435	-418.59
	436	4573.8	436	3958.42	436	2167.89	436	212	436	576.798
	437	4668.05	437	3201.66	437	3675.12	437	978.8	437	313.119
	438	4274.42	438	4063.2	438	1922.62	438	629.6	438	-303.231
	439	4767.84	439	2995.98	439	3536.66	439	978.8	439	224.127
	440	4618.15	440	3166.73	440	2658.43	440	597.2	440	-537.246
	441	5704.78	441	3442.27	441	2587.22	441	788	441	-184.575
	442	5211.36	442	3341.37	442	2694.04	442	597.2	442	926.172
	443	4324.32	443	3512.12	443	3781.94	443	532.4	443	-1031.64
	444	5061.67	444	3616.91	444	4134.02	444	406.4	444	-856.957
	445	4573.8	445	3512.12	445	2658.43	445	564.8	445	-682.269
	446	5261.26	446	3717.81	446	2694.04	446	1396.4	446	926.172
	447	5011.78	447	3857.52	447	3291.39	447	852.8	447	-329.599
	448	4274.42	448	4028.27	448	3255.79	448	86	448	-184.575
	449	5211.36	449	3993.34	449	3675.12	449	564.8	449	-827.293
	450	5704.78	450	3135.69	450	2484.37	450	406.4	450	517.47
	451	4374.22	451	3787.66	451	3327	451	1299.2	451	-448.254
	452	5455.3	452	4098.12	452	2694.04	452	532.4	452	-741.597
	453	5749.13	453	3581.98	453	3429.85	453	21.2	453	-563.614
	454	4867.63	454	3927.37	454	3607.87	454	723.2	454	-622.942
	455	4717.94	455	4028.27	455	3746.33	455	1043.6	455	-563.614
	456	5211.36	456	4649.2	456	3607.87	456	374	456	-214.239
	457	4374.22	457	3958.42	457	3536.66	457	1076	457	-1031.64
	458	4180.18	458	3717.81	458	2868.1	458	-904	458	342.783
	459	4867.63	459	3065.83	459	2448.76	459	500	459	164.799
	460	5654.88	460	3135.69	460	3536.66	460	309.2	460	19.7759
	461	4817.74	461	3477.2	461	3010.52	461	978.8	461	135.135
	462	5311.15	462	3686.76	462	3536.66	462	-202	462	-243.903
	463	4618.15	463	4544.42	463	2377.56	463	150.8	463	-622.942
	464	5455.3	464	4202.91	464	2939.31	464	53.6	464	-273.567
	465	4324.32	465	2926.12	465	3327	465	-104.8	465	-448.254
	466	6586.27	466	3927.37	466	3710.73	466	467.6	466	-9.88796
	467	4867.63	467	3306.44	467	2729.64	467	978.8	467	517.47
	468	5898.82	468	3166.73	468	3429.85	468	276.8	468	-945.948
	469	4717.94	469	3166.73	469	3429.85	469	629.6	469	576.798
	470	4474.01	470	3236.59	470	3501.06	470	276.8	470	-39.5519
	471	5211.36	471	3822.59	471	3920.4	471	-680.8	471	-1061.31
	472	4767.84	472	3822.59	472	2868.1	472	-169.6	472	-797.629
	473	3487.18	473	3651.83	473	3536.66	473	86	473	-1470.01
	474	5061.67	474	2926.12	474	2800.85	474	-360.4	474	-1150.3
	475	4424.11	475	3752.73	475	2025.47	475	1011.2	475	-827.293
	476	4324.32	476	2309.08	476	3148.98	476	-202	476	-1997.37
	477	4717.94	477	3477.2	477	3746.33	477	212	477	-1295.32
	478	3686.76	478	4098.12	478	2132.28	478	53.6	478	-682.269
	479	4180.18	479	2619.54	479	2167.89	479	-839.2	479	-1822.68
	480	5654.88	480	3341.37	480	2729.64	480	86	480	-886.621
	481	4224.53	481	2720.44	481	2239.1	481	-1159.6	481	-1822.68
	482	4180.18	482	2650.59	482	1958.22	482	662	482	-1997.37
	483	4474.01	483	3581.98	483	1922.62	483	-295.6	483	-2027.03
	484	3437.28	484	2619.54	484	2939.31	484	-1606	484	-1559
	485	5211.36	485	2961.05	485	2306.35	485	-169.6	485	-2027.03
	486	4324.32	486	3271.51	486	2377.56	486	-295.6	486	-916.284
	487	3880.8	487	2755.37	487	2765.24	487	-806.8	487	-2086.36
	488	4030.49	488	2995.98	488	2239.1	488	-295.6	488	-1852.34
	489	4130.28	489	3201.66	489	1958.22	489	-936.4	489	-622.942
	490	3437.28	490	3752.73	490	2484.37	490	-551.2	490	-1265.66
	491	4424.11	491	3135.69	491	2729.64	491	-360.4	491	-1733.69
	492	3786.55	492	3581.98	492	1815.8	492	150.8	492	-1179.96
	493	3830.9	493	3166.73	493	2551.62	493	583.6	493	-1384.31
	494	4474.01	494	2720.44	494	2377.56	494	183.2	494	-1618.33
	495	4618.15	495	3236.59	495	1744.6	495	-11.2	495	-1470.01
	496	4030.49	496	3717.81	496	2167.89	496	-72.4	496	-1938.04
	497	5948.71	497	3686.76	497	3220.18	497	-11.2	497	-2086.36
	498	3686.76	498	3100.76	498	2096.68	498	648.4	498	-1997.37
	499	4080.38	499	3201.66	499	3081.72	499	295.6	499	-1499.67
	500	4867.63	500	3166.73	500	2203.49	500	53.6	500	61.3079
	501	4961.88	501	3581.98	501	2622.83	501	53.6	501	-97.3682
	502	3830.9	502	3030.9	502	2274.7	502	318	502	-67.9776
	503	3736.66	503	3411.22	503	2519.97	503	53.6	503
	504	4523.9	504	3166.73	504	2061.08	504	150.8	504
	505	3830.9	505	2239.22	505	2765.24	505	168	505
	506	3830.9	506	3271.51	506	3220.18	506	150.4	506
	507	0	507	3376.3	507	2167.89	507	400	507
	508		508	3030.9	508	2448.76	508	382.4	508
	509		509	2860.15	509	-989	509	364.8	509
	510		510	485.1	510		510	347.2	510
	511		511		511		511		511

## Sheet: Fig. 6c, d
Fig. 6c							Fig. 6d	808 nm Ex (HSA@IR-808)	808 nm Ex (HSA@CO-1080)	1064 nm Ex (HSA@IR-808)	1064 nm Ex (HSA@CO-1080)
								33340.8	1360	5	31043
	808 nm Ex		1064 nm Ex					36970.8	1459	3	30130
								34324.8	1586	2	29713
								30932.4	1602	7	31387
								32132.4	1427	3	29714
								36373.2	1263	6	32294
								35293.2	1344	4	32488
								30212.4	1504	2	31879
								31532.4	1431	1	33307
								32252.4	1578	8	29687

## Sheet: Supplementary Fig. 1b
Supplementary Fig. 1b	Mass	Intensity
	44.9651	0
	44.9694	0
	44.9737	0
	44.9779	0
	44.9822	0
	44.9865	0
	44.9908	0
	44.995	0
	44.9993	0
	45.0036	0
	45.0078	0
	45.0121	0
	45.0164	0
	45.0206	0
	45.0249	0
	45.0292	0
	45.0335	0
	45.0377	0
	45.042	0
	45.0463	0
	45.0506	0
	45.0548	0
	45.0591	0
	45.0634	0
	45.0676	0
	45.0719	0
	45.0762	0
	45.0805	0
	45.0847	0
	45.089	0
	45.0933	0
	45.0976	0
	45.1018	0
	45.1061	0
	45.1104	0
	45.1147	0
	45.1189	0
	45.1232	0
	45.1275	0
	45.1318	0
	45.1361	0
	45.1403	0
	45.1446	0
	45.1489	0
	45.1532	0
	45.1574	0
	45.1617	0
	45.166	0
	45.1703	0
	45.1746	0
	45.1788	0
	45.1831	0
	45.1874	0
	45.1917	0
	45.1959	0
	45.2002	0
	45.2045	0
	45.2088	0
	45.2131	0
	45.2173	0
	45.2216	0
	45.2259	0
	45.2302	0
	45.2345	0
	45.2388	0
	45.243	0
	45.2473	0
	45.2516	0
	45.2559	0
	45.2602	0
	45.2644	0
	45.2687	0
	45.273	0
	45.2773	0
	45.2816	0
	45.2859	0
	45.2902	0
	45.2944	0
	45.2987	0
	45.303	0
	45.3073	0
	45.3116	0
	45.3159	0
	45.3201	0
	45.3244	0
	45.3287	0
	45.333	0
	45.3373	0
	45.3416	0
	45.3459	0
	45.3501	0
	45.3544	0
	45.3587	0
	45.363	0
	45.3673	0
	45.3716	11
	45.3759	0
	45.3802	0
	45.3845	0
	45.3887	0
	45.393	0
	45.3973	0
	45.4016	0
	45.4059	0
	45.4102	0
	45.4145	0
	45.4188	0
	45.4231	0
	45.4273	0
	45.4316	0
	45.4359	0
	45.4402	0
	45.4445	0
	45.4488	0
	45.4531	0
	45.4574	0
	45.4617	0
	45.466	0
	45.4703	0
	45.4746	0
	45.4789	0
	45.4831	0
	45.4874	0
	45.4917	0
	45.496	0
	45.5003	0
	45.5046	0
	45.5089	0
	45.5132	0
	45.5175	0
	45.5218	0
	45.5261	0
	45.5304	0
	45.5347	0
	45.539	0
	45.5433	0
	45.5476	0
	45.5519	0
	45.5562	0
	45.5605	0
	45.5648	0
	45.5691	0
	45.5733	0
	45.5776	0
	45.5819	0
	45.5862	0
	45.5905	0
	45.5948	0
	45.5991	0
	45.6034	0
	45.6077	0
	45.612	0
	45.6163	0
	45.6206	0
	45.6249	0
	45.6292	0
	45.6335	0
	45.6378	0
	45.6421	0
	45.6464	0
	45.6507	0
	45.655	0
	45.6593	0
	45.6636	0
	45.6679	0
	45.6722	0
	45.6765	0
	45.6809	0
	45.6852	0
	45.6895	0
	45.6938	0
	45.6981	0
	45.7024	0
	45.7067	0
	45.711	0
	45.7153	0
	45.7196	0
	45.7239	0
	45.7282	0
	45.7325	0
	45.7368	0
	45.7411	0
	45.7454	0
	45.7497	0
	45.754	0
	45.7583	0
	45.7626	0
	45.7669	0
	45.7713	0
	45.7756	0
	45.7799	0
	45.7842	0
	45.7885	0
	45.7928	0
	45.7971	0
	45.8014	0
	45.8057	0
	45.81	0
	45.8143	0
	45.8186	0
	45.8229	0
	45.8273	0
	45.8316	0
	45.8359	0
	45.8402	0
	45.8445	0
	45.8488	0
	45.8531	0
	45.8574	0
	45.8617	0
	45.8661	0
	45.8704	0
	45.8747	0
	45.879	0
	45.8833	0
	45.8876	0
	45.8919	0
	45.8962	0
	45.9005	0
	45.9049	0
	45.9092	0
	45.9135	0
	45.9178	0
	45.9221	0
	45.9264	0
	45.9307	0
	45.9351	0
	45.9394	0
	45.9437	0
	45.948	0
	45.9523	0
	45.9566	0
	45.9609	0
	45.9653	0
	45.9696	0
	45.9739	0
	45.9782	0
	45.9825	0
	45.9868	0
	45.9912	0
	45.9955	0
	45.9998	0
	46.0041	0
	46.0084	0
	46.0128	0
	46.0171	0
	46.0214	0
	46.0257	0
	46.03	0
	46.0343	0
	46.0387	0
	46.043	0
	46.0473	0
	46.0516	0
	46.0559	0
	46.0603	0
	46.0646	0
	46.0689	0
	46.0732	0
	46.0775	0
	46.0819	0
	46.0862	0
	46.0905	0
	46.0948	0
	46.0992	0
	46.1035	0
	46.1078	0
	46.1121	0
	46.1164	0
	46.1208	0
	46.1251	0
	46.1294	0
	46.1337	0
	46.1381	0
	46.1424	0
	46.1467	0
	46.151	0
	46.1554	0
	46.1597	0
	46.164	0
	46.1683	0
	46.1727	0
	46.177	0
	46.1813	0
	46.1856	0
	46.19	0
	46.1943	0
	46.1986	0
	46.203	0
	46.2073	0
	46.2116	0
	46.2159	0
	46.2203	0
	46.2246	0
	46.2289	0
	46.2332	0
	46.2376	0
	46.2419	0
	46.2462	0
	46.2506	0
	46.2549	0
	46.2592	0
	46.2636	0
	46.2679	0
	46.2722	0
	46.2765	0
	46.2809	0
	46.2852	0
	46.2895	0
	46.2939	0
	46.2982	0
	46.3025	0
	46.3069	0
	46.3112	0
	46.3155	0
	46.3199	0
	46.3242	0
	46.3285	0
	46.3329	0
	46.3372	0
	46.3415	0
	46.3459	0
	46.3502	0
	46.3545	0
	46.3589	0
	46.3632	0
	46.3675	0
	46.3719	0
	46.3762	0
	46.3805	0
	46.3849	0
	46.3892	0
	46.3935	0
	46.3979	0
	46.4022	0
	46.4066	0
	46.4109	0
	46.4152	0
	46.4196	0
	46.4239	0
	46.4282	0
	46.4326	0
	46.4369	0
	46.4413	0
	46.4456	0
	46.4499	0
	46.4543	0
	46.4586	0
	46.4629	0
	46.4673	0
	46.4716	0
	46.476	0
	46.4803	0
	46.4846	0
	46.489	0
	46.4933	0
	46.4977	0
	46.502	0
	46.5063	0
	46.5107	0
	46.515	0
	46.5194	0
	46.5237	0
	46.5281	0
	46.5324	0
	46.5367	0
	46.5411	0
	46.5454	0
	46.5498	0
	46.5541	0
	46.5585	0
	46.5628	0
	46.5671	0
	46.5715	0
	46.5758	0
	46.5802	0
	46.5845	0
	46.5889	0
	46.5932	0
	46.5976	0
	46.6019	0
	46.6063	0
	46.6106	0
	46.6149	0
	46.6193	0
	46.6236	0
	46.628	0
	46.6323	0
	46.6367	0
	46.641	0
	46.6454	0
	46.6497	0
	46.6541	0
	46.6584	0
	46.6628	0
	46.6671	0
	46.6715	0
	46.6758	0
	46.6802	0
	46.6845	0
	46.6889	0
	46.6932	0
	46.6976	0
	46.7019	0
	46.7063	0
	46.7106	0
	46.715	0
	46.7193	0
	46.7237	0
	46.728	0
	46.7324	0
	46.7367	0
	46.7411	0
	46.7454	0
	46.7498	0
	46.7541	0
	46.7585	0
	46.7628	0
	46.7672	0
	46.7715	0
	46.7759	0
	46.7803	0
	46.7846	0
	46.789	0
	46.7933	0
	46.7977	0
	46.802	0
	46.8064	0
	46.8107	0
	46.8151	0
	46.8194	0
	46.8238	0
	46.8282	0
	46.8325	0
	46.8369	0
	46.8412	0
	46.8456	0
	46.8499	0
	46.8543	0
	46.8587	0
	46.863	0
	46.8674	0
	46.8717	0
	46.8761	0
	46.8805	0
	46.8848	0
	46.8892	0
	46.8935	0
	46.8979	0
	46.9022	0
	46.9066	0
	46.911	0
	46.9153	0
	46.9197	0
	46.924	0
	46.9284	0
	46.9328	0
	46.9371	0
	46.9415	0
	46.9459	0
	46.9502	0
	46.9546	0
	46.9589	0
	46.9633	0
	46.9677	0
	46.972	0
	46.9764	0
	46.9808	0
	46.9851	0
	46.9895	0
	46.9938	0
	46.9982	0
	47.0026	0
	47.0069	0
	47.0113	0
	47.0157	0
	47.02	0
	47.0244	0
	47.0288	0
	47.0331	0
	47.0375	0
	47.0419	0
	47.0462	0
	47.0506	0
	47.055	0
	47.0593	0
	47.0637	0
	47.0681	0
	47.0724	0
	47.0768	0
	47.0812	0
	47.0855	0
	47.0899	0
	47.0943	0
	47.0986	0
	47.103	0
	47.1074	0
	47.1117	0
	47.1161	0
	47.1205	0
	47.1249	0
	47.1292	0
	47.1336	0
	47.138	0
	47.1423	0
	47.1467	19
	47.1511	0
	47.1555	0
	47.1598	0
	47.1642	0
	47.1686	0
	47.1729	0
	47.1773	0
	47.1817	0
	47.1861	0
	47.1904	0
	47.1948	0
	47.1992	0
	47.2036	0
	47.2079	0
	47.2123	0
	47.2167	0
	47.221	0
	47.2254	2
	47.2298	0
	47.2342	0
	47.2385	0
	47.2429	0
	47.2473	0
	47.2517	0
	47.2561	0
	47.2604	0
	47.2648	0
	47.2692	0
	47.2736	0
	47.2779	0
	47.2823	0
	47.2867	0
	47.2911	0
	47.2954	0
	47.2998	0
	47.3042	0
	47.3086	0
	47.313	0
	47.3173	0
	47.3217	0
	47.3261	0
	47.3305	0
	47.3349	0
	47.3392	0
	47.3436	0
	47.348	0
	47.3524	0
	47.3568	0
	47.3611	0
	47.3655	0
	47.3699	0
	47.3743	0
	47.3787	0
	47.383	0
	47.3874	0
	47.3918	0
	47.3962	0
	47.4006	0
	47.405	0
	47.4093	0
	47.4137	0
	47.4181	0
	47.4225	0
	47.4269	0
	47.4313	0
	47.4356	0
	47.44	0
	47.4444	0
	47.4488	0
	47.4532	0
	47.4576	0
	47.462	0
	47.4663	0
	47.4707	0
	47.4751	0
	47.4795	0
	47.4839	0
	47.4883	0
	47.4927	0
	47.497	0
	47.5014	0
	47.5058	0
	47.5102	0
	47.5146	0
	47.519	0
	47.5234	0
	47.5278	0
	47.5322	0
	47.5365	0
	47.5409	0
	47.5453	0
	47.5497	0
	47.5541	0
	47.5585	0
	47.5629	0
	47.5673	0
	47.5717	0
	47.5761	0
	47.5804	0
	47.5848	0
	47.5892	2
	47.5936	0
	47.598	0
	47.6024	0
	47.6068	0
	47.6112	0
	47.6156	0
	47.62	0
	47.6244	0
	47.6288	0
	47.6332	0
	47.6375	0
	47.6419	0
	47.6463	0
	47.6507	0
	47.6551	0
	47.6595	0
	47.6639	0
	47.6683	0
	47.6727	0
	47.6771	0
	47.6815	0
	47.6859	0
	47.6903	0
	47.6947	0
	47.6991	0
	47.7035	0
	47.7079	0
	47.7123	0
	47.7167	0
	47.7211	0
	47.7255	0
	47.7299	0
	47.7343	0
	47.7387	0
	47.7431	0
	47.7475	0
	47.7519	0
	47.7563	0
	47.7607	0
	47.7651	0
	47.7695	0
	47.7739	0
	47.7783	0
	47.7827	0
	47.7871	0
	47.7915	0
	47.7959	0
	47.8003	0
	47.8047	0
	47.8091	0
	47.8135	0
	47.8179	0
	47.8223	0
	47.8267	0
	47.8311	0
	47.8355	0
	47.8399	0
	47.8443	0
	47.8487	0
	47.8531	0
	47.8575	0
	47.8619	0
	47.8663	0
	47.8707	0
	47.8751	0
	47.8795	0
	47.8839	0
	47.8883	0
	47.8927	0
	47.8971	0
	47.9015	0
	47.9059	0
	47.9104	0
	47.9148	0
	47.9192	0
	47.9236	0
	47.928	0
	47.9324	0
	47.9368	0
	47.9412	0
	47.9456	0
	47.95	0
	47.9544	0
	47.9588	0
	47.9632	0
	47.9677	0
	47.9721	0
	47.9765	0
	47.9809	0
	47.9853	0
	47.9897	0
	47.9941	0
	47.9985	0
	48.0029	0
	48.0073	0
	48.0118	0
	48.0162	0
	48.0206	0
	48.025	0
	48.0294	0
	48.0338	0
	48.0382	0
	48.0426	0
	48.047	0
	48.0515	0
	48.0559	0
	48.0603	0
	48.0647	0
	48.0691	0
	48.0735	0
	48.0779	0
	48.0824	0
	48.0868	0
	48.0912	0
	48.0956	0
	48.1	0
	48.1044	0
	48.1088	0
	48.1133	0
	48.1177	0
	48.1221	0
	48.1265	0
	48.1309	0
	48.1353	0
	48.1398	0
	48.1442	0
	48.1486	0
	48.153	0
	48.1574	0
	48.1618	0
	48.1663	0
	48.1707	0
	48.1751	0
	48.1795	0
	48.1839	0
	48.1884	0
	48.1928	0
	48.1972	0
	48.2016	0
	48.206	0
	48.2105	0
	48.2149	0
	48.2193	0
	48.2237	0
	48.2281	0
	48.2326	0
	48.237	0
	48.2414	0
	48.2458	0
	48.2502	0
	48.2547	0
	48.2591	0
	48.2635	0
	48.2679	0
	48.2724	0
	48.2768	0
	48.2812	0
	48.2856	12
	48.29	0
	48.2945	0
	48.2989	0
	48.3033	0
	48.3077	0
	48.3122	0
	48.3166	0
	48.321	0
	48.3254	0
	48.3299	0
	48.3343	0
	48.3387	0
	48.3431	0
	48.3476	0
	48.352	0
	48.3564	0
	48.3609	0
	48.3653	0
	48.3697	0
	48.3741	0
	48.3786	0
	48.383	0
	48.3874	0
	48.3918	0
	48.3963	0
	48.4007	0
	48.4051	0
	48.4096	0
	48.414	0
	48.4184	0
	48.4229	0
	48.4273	0
	48.4317	0
	48.4361	0
	48.4406	0
	48.445	0
	48.4494	0
	48.4539	0
	48.4583	0
	48.4627	0
	48.4672	0
	48.4716	0
	48.476	0
	48.4805	0
	48.4849	0
	48.4893	0
	48.4938	0
	48.4982	0
	48.5026	0
	48.5071	0
	48.5115	0
	48.5159	0
	48.5204	0
	48.5248	0
	48.5292	0
	48.5337	0
	48.5381	0
	48.5425	0
	48.547	0
	48.5514	0
	48.5558	0
	48.5603	0
	48.5647	0
	48.5692	0
	48.5736	0
	48.578	0
	48.5825	0
	48.5869	0
	48.5913	0
	48.5958	30
	48.6002	0
	48.6046	0
	48.6091	0
	48.6135	0
	48.618	0
	48.6224	2
	48.6268	0
	48.6313	0
	48.6357	0
	48.6402	0
	48.6446	0
	48.649	0
	48.6535	0
	48.6579	0
	48.6624	0
	48.6668	0
	48.6712	0
	48.6757	0
	48.6801	0
	48.6846	0
	48.689	0
	48.6935	0
	48.6979	0
	48.7023	0
	48.7068	0
	48.7112	0
	48.7157	0
	48.7201	0
	48.7246	0
	48.729	0
	48.7334	0
	48.7379	0
	48.7423	0
	48.7468	0
	48.7512	0
	48.7557	0
	48.7601	0
	48.7646	0
	48.769	0
	48.7734	0
	48.7779	0
	48.7823	0
	48.7868	0
	48.7912	0
	48.7957	0
	48.8001	0
	48.8046	0
	48.809	0
	48.8135	0
	48.8179	0
	48.8224	0
	48.8268	0
	48.8313	0
	48.8357	0
	48.8402	0
	48.8446	0
	48.8491	0
	48.8535	0
	48.858	0
	48.8624	0
	48.8669	0
	48.8713	0
	48.8758	0
	48.8802	0
	48.8847	0
	48.8891	0
	48.8936	0
	48.898	0
	48.9025	0
	48.9069	0
	48.9114	0
	48.9158	0
	48.9203	0
	48.9247	0
	48.9292	0
	48.9336	0
	48.9381	0
	48.9425	0
	48.947	0
	48.9514	0
	48.9559	0
	48.9604	0
	48.9648	0
	48.9693	0
	48.9737	0
	48.9782	0
	48.9826	0
	48.9871	0
	48.9915	0
	48.996	0
	49.0004	0
	49.0049	0
	49.0094	0
	49.0138	0
	49.0183	0
	49.0227	0
	49.0272	0
	49.0316	0
	49.0361	0
	49.0406	0
	49.045	0
	49.0495	0
	49.0539	0
	49.0584	0
	49.0629	0
	49.0673	0
	49.0718	0
	49.0762	0
	49.0807	0
	49.0852	0
	49.0896	0
	49.0941	0
	49.0985	0
	49.103	0
	49.1075	0
	49.1119	0
	49.1164	0
	49.1208	0
	49.1253	0
	49.1298	0
	49.1342	0
	49.1387	0
	49.1432	0
	49.1476	0
	49.1521	0
	49.1565	0
	49.161	0
	49.1655	0
	49.1699	0
	49.1744	0
	49.1789	0
	49.1833	0
	49.1878	0
	49.1923	0
	49.1967	0
	49.2012	0
	49.2056	0
	49.2101	0
	49.2146	0
	49.219	0
	49.2235	12
	49.228	0
	49.2324	0
	49.2369	0
	49.2414	0
	49.2458	0
	49.2503	0
	49.2548	0
	49.2593	0
	49.2637	0
	49.2682	0
	49.2727	0
	49.2771	0
	49.2816	0
	49.2861	0
	49.2905	0
	49.295	0
	49.2995	0
	49.3039	0
	49.3084	0
	49.3129	0
	49.3174	0
	49.3218	0
	49.3263	0
	49.3308	0
	49.3352	0
	49.3397	0
	49.3442	0
	49.3487	0
	49.3531	0
	49.3576	0
	49.3621	0
	49.3665	0
	49.371	0
	49.3755	0
	49.38	0
	49.3844	0
	49.3889	0
	49.3934	0
	49.3979	0
	49.4023	0
	49.4068	0
	49.4113	0
	49.4158	0
	49.4202	0
	49.4247	0
	49.4292	0
	49.4337	0
	49.4381	0
	49.4426	0
	49.4471	0
	49.4516	0
	49.456	0
	49.4605	0
	49.465	0
	49.4695	0
	49.4739	0
	49.4784	0
	49.4829	0
	49.4874	0
	49.4919	0
	49.4963	0
	49.5008	0
	49.5053	0
	49.5098	0
	49.5143	0
	49.5187	0
	49.5232	0
	49.5277	0
	49.5322	0
	49.5367	0
	49.5411	0
	49.5456	0
	49.5501	0
	49.5546	0
	49.5591	0
	49.5635	0
	49.568	0
	49.5725	0
	49.577	0
	49.5815	0
	49.586	0
	49.5904	0
	49.5949	0
	49.5994	0
	49.6039	0
	49.6084	0
	49.6129	0
	49.6173	0
	49.6218	0
	49.6263	0
	49.6308	0
	49.6353	0
	49.6398	0
	49.6442	0
	49.6487	0
	49.6532	0
	49.6577	0
	49.6622	0
	49.6667	0
	49.6712	0
	49.6756	0
	49.6801	0
	49.6846	0
	49.6891	0
	49.6936	0
	49.6981	0
	49.7026	0
	49.7071	0
	49.7115	0
	49.716	0
	49.7205	0
	49.725	0
	49.7295	0
	49.734	0
	49.7385	0
	49.743	0
	49.7475	0
	49.752	0
	49.7564	0
	49.7609	0
	49.7654	0
	49.7699	0
	49.7744	0
	49.7789	0
	49.7834	0
	49.7879	0
	49.7924	0
	49.7969	0
	49.8014	0
	49.8059	0
	49.8103	0
	49.8148	0
	49.8193	0
	49.8238	0
	49.8283	0
	49.8328	0
	49.8373	0
	49.8418	0
	49.8463	0
	49.8508	0
	49.8553	0
	49.8598	0
	49.8643	0
	49.8688	0
	49.8733	0
	49.8778	0
	49.8823	0
	49.8868	0
	49.8912	0
	49.8957	0
	49.9002	0
	49.9047	0
	49.9092	0
	49.9137	0
	49.9182	0
	49.9227	0
	49.9272	0
	49.9317	0
	49.9362	8
	49.9407	0
	49.9452	0
	49.9497	0
	49.9542	0
	49.9587	0
	49.9632	0
	49.9677	0
	49.9722	0
	49.9767	3
	49.9812	0
	49.9857	0
	49.9902	0
	49.9947	0
	49.9992	0
	50.0037	0
	50.0082	0
	50.0127	0
	50.0172	0
	50.0217	0
	50.0262	0
	50.0307	0
	50.0352	0
	50.0397	0
	50.0442	0
	50.0488	0
	50.0533	0
	50.0578	0
	50.0623	0
	50.0668	0
	50.0713	0
	50.0758	0
	50.0803	0
	50.0848	0
	50.0893	0
	50.0938	0
	50.0983	0
	50.1028	0
	50.1073	0
	50.1118	0
	50.1163	0
	50.1208	0
	50.1253	0
	50.1298	0
	50.1344	0
	50.1389	0
	50.1434	0
	50.1479	0
	50.1524	0
	50.1569	0
	50.1614	0
	50.1659	0
	50.1704	0
	50.1749	0
	50.1794	0
	50.184	0
	50.1885	0
	50.193	0
	50.1975	0
	50.202	0
	50.2065	0
	50.211	0
	50.2155	0
	50.22	0
	50.2245	0
	50.2291	0
	50.2336	0
	50.2381	0
	50.2426	0
	50.2471	0
	50.2516	0
	50.2561	0
	50.2606	0
	50.2652	0
	50.2697	0
	50.2742	0
	50.2787	0
	50.2832	0
	50.2877	5
	50.2922	0
	50.2968	0
	50.3013	0
	50.3058	0
	50.3103	0
	50.3148	0
	50.3193	0
	50.3238	0
	50.3284	0
	50.3329	0
	50.3374	0
	50.3419	0
	50.3464	0
	50.3509	0
	50.3555	0
	50.36	0
	50.3645	0
	50.369	0
	50.3735	0
	50.3781	0
	50.3826	0
	50.3871	0
	50.3916	0
	50.3961	0
	50.4007	0
	50.4052	0
	50.4097	0
	50.4142	0
	50.4187	0
	50.4233	0
	50.4278	0
	50.4323	0
	50.4368	0
	50.4413	0
	50.4459	0
	50.4504	0
	50.4549	0
	50.4594	0
	50.4639	0
	50.4685	0
	50.473	0
	50.4775	0
	50.482	0
	50.4866	0
	50.4911	0
	50.4956	0
	50.5001	0
	50.5047	0
	50.5092	0
	50.5137	0
	50.5182	0
	50.5227	0
	50.5273	0
	50.5318	0
	50.5363	0
	50.5409	0
	50.5454	0
	50.5499	0
	50.5544	0
	50.559	0
	50.5635	0
	50.568	0
	50.5725	0
	50.5771	0
	50.5816	0
	50.5861	0
	50.5906	0
	50.5952	0
	50.5997	0
	50.6042	0
	50.6088	0
	50.6133	0
	50.6178	0
	50.6223	0
	50.6269	0
	50.6314	0
	50.6359	0
	50.6405	0
	50.645	0
	50.6495	0
	50.6541	0
	50.6586	0
	50.6631	0
	50.6677	0
	50.6722	0
	50.6767	0
	50.6812	0
	50.6858	0
	50.6903	0
	50.6948	0
	50.6994	0
	50.7039	0
	50.7084	0
	50.713	0
	50.7175	0
	50.722	0
	50.7266	0
	50.7311	0
	50.7356	0
	50.7402	0
	50.7447	0
	50.7492	0
	50.7538	0
	50.7583	0
	50.7629	0
	50.7674	0
	50.7719	0
	50.7765	0
	50.781	0
	50.7855	0
	50.7901	0
	50.7946	0
	50.7991	0
	50.8037	0
	50.8082	0
	50.8128	0
	50.8173	0
	50.8218	0
	50.8264	0
	50.8309	0
	50.8355	0
	50.84	0
	50.8445	0
	50.8491	0
	50.8536	0
	50.8581	0
	50.8627	0
	50.8672	0
	50.8718	0
	50.8763	0
	50.8808	0
	50.8854	0
	50.8899	0
	50.8945	0
	50.899	0
	50.9036	0
	50.9081	0
	50.9126	0
	50.9172	0
	50.9217	0
	50.9263	0
	50.9308	0
	50.9354	0
	50.9399	0
	50.9444	0
	50.949	0
	50.9535	0
	50.9581	0
	50.9626	0
	50.9672	0
	50.9717	0
	50.9763	0
	50.9808	0
	50.9853	0
	50.9899	0
	50.9944	0
	50.999	0
	51.0035	0
	51.0081	0
	51.0126	0
	51.0172	0
	51.0217	0
	51.0263	0
	51.0308	0
	51.0354	0
	51.0399	0
	51.0445	0
	51.049	0
	51.0536	0
	51.0581	0
	51.0626	0
	51.0672	0
	51.0717	0
	51.0763	0
	51.0808	0
	51.0854	0
	51.0899	0
	51.0945	0
	51.099	0
	51.1036	0
	51.1081	0
	51.1127	0
	51.1173	0
	51.1218	0
	51.1264	0
	51.1309	0
	51.1355	0
	51.14	0
	51.1446	0
	51.1491	0
	51.1537	0
	51.1582	0
	51.1628	0
	51.1673	0
	51.1719	0
	51.1764	0
	51.181	0
	51.1855	0
	51.1901	0
	51.1947	0
	51.1992	0
	51.2038	0
	51.2083	0
	51.2129	0
	51.2174	0
	51.222	0
	51.2265	0
	51.2311	0
	51.2357	0
	51.2402	0
	51.2448	0
	51.2493	0
	51.2539	0
	51.2584	0
	51.263	0
	51.2676	0
	51.2721	0
	51.2767	0
	51.2812	0
	51.2858	0
	51.2904	0
	51.2949	0
	51.2995	0
	51.304	0
	51.3086	0
	51.3132	0
	51.3177	0
	51.3223	0
	51.3268	0
	51.3314	0
	51.336	0
	51.3405	0
	51.3451	0
	51.3496	0
	51.3542	0
	51.3588	0
	51.3633	0
	51.3679	0
	51.3724	0
	51.377	0
	51.3816	0
	51.3861	0
	51.3907	0
	51.3953	0
	51.3998	0
	51.4044	0
	51.409	0
	51.4135	0
	51.4181	0
	51.4227	0
	51.4272	0
	51.4318	0
	51.4363	0
	51.4409	0
	51.4455	0
	51.45	0
	51.4546	0
	51.4592	0
	51.4637	0
	51.4683	0
	51.4729	0
	51.4774	0
	51.482	0
	51.4866	0
	51.4912	0
	51.4957	0
	51.5003	0
	51.5049	0
	51.5094	0
	51.514	0
	51.5186	0
	51.5231	0
	51.5277	0
	51.5323	0
	51.5368	0
	51.5414	0
	51.546	0
	51.5506	0
	51.5551	0
	51.5597	0
	51.5643	0
	51.5688	0
	51.5734	0
	51.578	0
	51.5826	0
	51.5871	0
	51.5917	0
	51.5963	0
	51.6008	0
	51.6054	0
	51.61	0
	51.6146	0
	51.6191	0
	51.6237	0
	51.6283	0
	51.6329	0
	51.6374	0
	51.642	0
	51.6466	0
	51.6512	0
	51.6557	0
	51.6603	6
	51.6649	0
	51.6695	0
	51.674	0
	51.6786	0
	51.6832	0
	51.6878	0
	51.6923	0
	51.6969	0
	51.7015	0
	51.7061	0
	51.7107	0
	51.7152	0
	51.7198	0
	51.7244	0
	51.729	0
	51.7335	0
	51.7381	0
	51.7427	0
	51.7473	0
	51.7519	0
	51.7564	0
	51.761	0
	51.7656	0
	51.7702	0
	51.7748	0
	51.7793	0
	51.7839	0
	51.7885	0
	51.7931	0
	51.7977	0
	51.8022	0
	51.8068	0
	51.8114	0
	51.816	0
	51.8206	0
	51.8252	0
	51.8297	0
	51.8343	0
	51.8389	0
	51.8435	0
	51.8481	0
	51.8527	0
	51.8572	0
	51.8618	0
	51.8664	0
	51.871	0
	51.8756	0
	51.8802	0
	51.8848	0
	51.8893	0
	51.8939	0
	51.8985	0
	51.9031	0
	51.9077	0
	51.9123	0
	51.9169	0
	51.9214	0
	51.926	0
	51.9306	0
	51.9352	0
	51.9398	0
	51.9444	0
	51.949	0
	51.9536	0
	51.9581	0
	51.9627	0
	51.9673	0
	51.9719	0
	51.9765	0
	51.9811	0
	51.9857	0
	51.9903	0
	51.9949	0
	51.9995	0
	52.004	0
	52.0086	0
	52.0132	0
	52.0178	0
	52.0224	0
	52.027	0
	52.0316	0
	52.0362	0
	52.0408	0
	52.0454	0
	52.05	0
	52.0546	0
	52.0591	0
	52.0637	0
	52.0683	0
	52.0729	0
	52.0775	0
	52.0821	0
	52.0867	0
	52.0913	0
	52.0959	0
	52.1005	0
	52.1051	0
	52.1097	0
	52.1143	0
	52.1189	0
	52.1235	0
	52.1281	0
	52.1327	0
	52.1373	0
	52.1419	0
	52.1465	0
	52.1511	0
	52.1557	0
	52.1602	0
	52.1648	0
	52.1694	0
	52.174	0
	52.1786	0
	52.1832	0
	52.1878	0
	52.1924	0
	52.197	0
	52.2016	0
	52.2062	0
	52.2108	0
	52.2154	0
	52.22	0
	52.2246	0
	52.2292	0
	52.2338	0
	52.2384	0
	52.243	0
	52.2476	0
	52.2522	0
	52.2568	0
	52.2614	0
	52.266	0
	52.2707	0
	52.2753	0
	52.2799	0
	52.2845	0
	52.2891	0
	52.2937	0
	52.2983	0
	52.3029	0
	52.3075	0
	52.3121	0
	52.3167	0
	52.3213	0
	52.3259	0
	52.3305	0
	52.3351	0
	52.3397	0
	52.3443	0
	52.3489	0
	52.3535	0
	52.3581	0
	52.3627	0
	52.3673	0
	52.372	0
	52.3766	0
	52.3812	0
	52.3858	0
	52.3904	0
	52.395	0
	52.3996	0
	52.4042	0
	52.4088	0
	52.4134	0
	52.418	0
	52.4226	0
	52.4273	0
	52.4319	0
	52.4365	0
	52.4411	0
	52.4457	0
	52.4503	0
	52.4549	0
	52.4595	0
	52.4641	0
	52.4687	0
	52.4734	0
	52.478	0
	52.4826	0
	52.4872	0
	52.4918	0
	52.4964	0
	52.501	0
	52.5056	0
	52.5103	0
	52.5149	0
	52.5195	0
	52.5241	0
	52.5287	0
	52.5333	0
	52.5379	0
	52.5426	0
	52.5472	0
	52.5518	0
	52.5564	0
	52.561	0
	52.5656	0
	52.5702	0
	52.5749	0
	52.5795	0
	52.5841	0
	52.5887	0
	52.5933	0
	52.5979	0
	52.6026	0
	52.6072	0
	52.6118	0
	52.6164	0
	52.621	0
	52.6256	0
	52.6303	0
	52.6349	0
	52.6395	0
	52.6441	0
	52.6487	0
	52.6534	0
	52.658	0
	52.6626	0
	52.6672	0
	52.6718	0
	52.6765	0
	52.6811	0
	52.6857	0
	52.6903	0
	52.6949	0
	52.6996	0
	52.7042	0
	52.7088	0
	52.7134	0
	52.718	0
	52.7227	0
	52.7273	0
	52.7319	0
	52.7365	0
	52.7412	0
	52.7458	0
	52.7504	0
	52.755	0
	52.7597	0
	52.7643	0
	52.7689	0
	52.7735	0
	52.7782	0
	52.7828	0
	52.7874	0
	52.792	0
	52.7967	0
	52.8013	0
	52.8059	0
	52.8105	0
	52.8152	0
	52.8198	0
	52.8244	0
	52.829	0
	52.8337	0
	52.8383	0
	52.8429	0
	52.8475	0
	52.8522	0
	52.8568	0
	52.8614	0
	52.8661	0
	52.8707	0
	52.8753	0
	52.8799	0
	52.8846	0
	52.8892	0
	52.8938	0
	52.8985	0
	52.9031	0
	52.9077	0
	52.9124	0
	52.917	0
	52.9216	0
	52.9262	0
	52.9309	0
	52.9355	0
	52.9401	0
	52.9448	0
	52.9494	0
	52.954	0
	52.9587	0
	52.9633	0
	52.9679	0
	52.9726	0
	52.9772	0
	52.9818	0
	52.9865	0
	52.9911	0
	52.9957	0
	53.0004	0
	53.005	0
	53.0096	0
	53.0143	0
	53.0189	0
	53.0236	0
	53.0282	0
	53.0328	0
	53.0375	0
	53.0421	0
	53.0467	0
	53.0514	0
	53.056	0
	53.0606	0
	53.0653	0
	53.0699	0
	53.0746	0
	53.0792	0
	53.0838	0
	53.0885	0
	53.0931	0
	53.0977	0
	53.1024	0
	53.107	0
	53.1117	0
	53.1163	0
	53.1209	0
	53.1256	0
	53.1302	0
	53.1349	0
	53.1395	0
	53.1441	0
	53.1488	0
	53.1534	0
	53.1581	0
	53.1627	0
	53.1674	0
	53.172	0
	53.1766	0
	53.1813	0
	53.1859	0
	53.1906	0
	53.1952	0
	53.1998	0
	53.2045	0
	53.2091	0
	53.2138	0
	53.2184	0
	53.2231	0
	53.2277	0
	53.2324	0
	53.237	0
	53.2416	0
	53.2463	0
	53.2509	0
	53.2556	0
	53.2602	0
	53.2649	0
	53.2695	0
	53.2742	0
	53.2788	0
	53.2835	0
	53.2881	0
	53.2928	0
	53.2974	0
	53.302	0
	53.3067	0
	53.3113	0
	53.316	0
	53.3206	0
	53.3253	0
	53.3299	0
	53.3346	0
	53.3392	0
	53.3439	0
	53.3485	0
	53.3532	0
	53.3578	0
	53.3625	0
	53.3671	0
	53.3718	0
	53.3764	0
	53.3811	0
	53.3857	0
	53.3904	0
	53.395	0
	53.3997	0
	53.4043	0
	53.409	0
	53.4137	0
	53.4183	0
	53.423	0
	53.4276	0
	53.4323	0
	53.4369	0
	53.4416	0
	53.4462	0
	53.4509	0
	53.4555	0
	53.4602	0
	53.4648	0
	53.4695	0
	53.4742	0
	53.4788	0
	53.4835	0
	53.4881	0
	53.4928	0
	53.4974	0
	53.5021	0
	53.5067	0
	53.5114	0
	53.5161	0
	53.5207	0
	53.5254	0
	53.53	0
	53.5347	0
	53.5393	0
	53.544	0
	53.5487	0
	53.5533	0
	53.558	12
	53.5626	0
	53.5673	0
	53.572	0
	53.5766	0
	53.5813	0
	53.5859	0
	53.5906	0
	53.5953	0
	53.5999	0
	53.6046	0
	53.6092	0
	53.6139	0
	53.6186	0
	53.6232	0
	53.6279	0
	53.6325	0
	53.6372	0
	53.6419	0
	53.6465	0
	53.6512	0
	53.6559	3
	53.6605	0
	53.6652	0
	53.6698	0
	53.6745	0
	53.6792	0
	53.6838	0
	53.6885	0
	53.6932	0
	53.6978	0
	53.7025	0
	53.7072	0
	53.7118	0
	53.7165	0
	53.7212	0
	53.7258	0
	53.7305	0
	53.7352	0
	53.7398	0
	53.7445	0
	53.7492	0
	53.7538	0
	53.7585	0
	53.7632	0
	53.7678	0
	53.7725	0
	53.7772	0
	53.7818	84
	53.7865	0
	53.7912	0
	53.7958	0
	53.8005	0
	53.8052	0
	53.8099	0
	53.8145	0
	53.8192	0
	53.8239	0
	53.8285	0
	53.8332	0
	53.8379	0
	53.8425	0
	53.8472	0
	53.8519	0
	53.8566	0
	53.8612	0
	53.8659	0
	53.8706	0
	53.8752	0
	53.8799	0
	53.8846	0
	53.8893	0
	53.8939	0
	53.8986	0
[truncated: 98,801 more rows]

## Sheet: Supplementary Fig. 2b
Supplementary Fig. 2b	Mass	Intensity
	44.9664	0
	44.9707	0
	44.9749	0
	44.9792	0
	44.9835	0
	44.9877	0
	44.992	0
	44.9963	0
	45.0006	0
	45.0048	0
	45.0091	0
	45.0134	0
	45.0176	0
	45.0219	0
	45.0262	0
	45.0305	0
	45.0347	0
	45.039	0
	45.0433	0
	45.0475	0
	45.0518	0
	45.0561	0
	45.0604	0
	45.0646	0
	45.0689	0
	45.0732	0
	45.0775	0
	45.0817	0
	45.086	0
	45.0903	0
	45.0945	0
	45.0988	0
	45.1031	0
	45.1074	0
	45.1116	0
	45.1159	0
	45.1202	0
	45.1245	0
	45.1287	0
	45.133	0
	45.1373	0
	45.1416	0
	45.1459	0
	45.1501	0
	45.1544	0
	45.1587	0
	45.163	0
	45.1672	0
	45.1715	0
	45.1758	0
	45.1801	0
	45.1844	0
	45.1886	0
	45.1929	0
	45.1972	0
	45.2015	0
	45.2058	0
	45.21	0
	45.2143	0
	45.2186	0
	45.2229	0
	45.2272	0
	45.2314	0
	45.2357	0
	45.24	0
	45.2443	0
	45.2486	0
	45.2528	0
	45.2571	0
	45.2614	0
	45.2657	0
	45.27	0.5
	45.2743	0
	45.2785	0
	45.2828	0
	45.2871	0
	45.2914	0
	45.2957	0
	45.3	0
	45.3042	0
	45.3085	0
	45.3128	0
	45.3171	0
	45.3214	0
	45.3257	0
	45.3299	0
	45.3342	0
	45.3385	0
	45.3428	0
	45.3471	0
	45.3514	0
	45.3557	0
	45.36	0
	45.3642	0
	45.3685	0
	45.3728	0
	45.3771	0
	45.3814	0
	45.3857	0
	45.39	0
	45.3943	0
	45.3985	0
	45.4028	0
	45.4071	0
	45.4114	0
	45.4157	0
	45.42	0
	45.4243	0
	45.4286	0
	45.4329	0
	45.4372	0
	45.4414	0
	45.4457	0
	45.45	0
	45.4543	0
	45.4586	0
	45.4629	0
	45.4672	0
	45.4715	0
	45.4758	0
	45.4801	0
	45.4844	0
	45.4887	0
	45.4929	0
	45.4972	0
	45.5015	0
	45.5058	0
	45.5101	0
	45.5144	0
	45.5187	0
	45.523	0
	45.5273	0
	45.5316	0
	45.5359	0
	45.5402	0
	45.5445	0
	45.5488	0
	45.5531	0
	45.5574	0
	45.5617	0
	45.566	0
	45.5703	0
	45.5746	0
	45.5789	0
	45.5832	0
	45.5874	0
	45.5917	0
	45.596	0
	45.6003	0
	45.6046	0
	45.6089	0
	45.6132	0
	45.6175	0
	45.6218	0
	45.6261	0
	45.6304	0
	45.6347	0
	45.639	0
	45.6433	0
	45.6476	0
	45.6519	0
	45.6562	0
	45.6605	0
	45.6648	0
	45.6691	0
	45.6734	0
	45.6777	0
	45.682	0
	45.6863	0
	45.6907	0
	45.695	0
	45.6993	0
	45.7036	0
	45.7079	0
	45.7122	0
	45.7165	0
	45.7208	0
	45.7251	1.5
	45.7294	0
	45.7337	0
	45.738	0
	45.7423	0
	45.7466	0
	45.7509	0
	45.7552	0
	45.7595	0
	45.7638	0
	45.7681	0
	45.7724	0
	45.7767	0
	45.7811	0
	45.7854	0
	45.7897	0
	45.794	0
	45.7983	0
	45.8026	0
	45.8069	0
	45.8112	0
	45.8155	0
	45.8198	0
	45.8241	0
	45.8284	0
	45.8327	0
	45.8371	0
	45.8414	0
	45.8457	0
	45.85	0
	45.8543	0
	45.8586	0
	45.8629	0
	45.8672	0
	45.8715	0
	45.8759	0
	45.8802	0
	45.8845	0
	45.8888	0
	45.8931	0
	45.8974	0
	45.9017	0
	45.906	0
	45.9103	0
	45.9147	0
	45.919	0
	45.9233	0
	45.9276	0
	45.9319	0
	45.9362	0
	45.9405	0
	45.9449	0
	45.9492	0
	45.9535	0
	45.9578	0
	45.9621	0
	45.9664	11
	45.9708	0
	45.9751	0
	45.9794	0
	45.9837	0
	45.988	1
	45.9923	0
	45.9966	0
	46.001	0
	46.0053	0
	46.0096	0
	46.0139	0
	46.0182	0
	46.0226	0
	46.0269	0
	46.0312	0
	46.0355	0
	46.0398	0
	46.0441	0
	46.0485	0
	46.0528	0
	46.0571	0
	46.0614	0
	46.0657	0
	46.0701	0
	46.0744	0
	46.0787	0
	46.083	0
	46.0874	0
	46.0917	0
	46.096	0
	46.1003	0
	46.1046	0
	46.109	0
	46.1133	0
	46.1176	0
	46.1219	0
	46.1262	0
	46.1306	0
	46.1349	0
	46.1392	0
	46.1435	0
	46.1479	0
	46.1522	0
	46.1565	0
	46.1608	0
	46.1652	0
	46.1695	0
	46.1738	0
	46.1781	0
	46.1825	0
	46.1868	0
	46.1911	0
	46.1954	0
	46.1998	0
	46.2041	0
	46.2084	0
	46.2128	0
	46.2171	0
	46.2214	0
	46.2257	0
	46.2301	0
	46.2344	0
	46.2387	0
	46.243	0
	46.2474	0
	46.2517	0
	46.256	0
	46.2604	0
	46.2647	0
	46.269	0
	46.2734	0
	46.2777	0
	46.282	0
	46.2863	0
	46.2907	0
	46.295	0
	46.2993	0
	46.3037	0
	46.308	0
	46.3123	0
	46.3167	0
	46.321	0
	46.3253	0
	46.3297	0
	46.334	0
	46.3383	0
	46.3427	0
	46.347	0
	46.3513	0
	46.3557	0
	46.36	0
	46.3643	0
	46.3687	0
	46.373	0
	46.3773	0
	46.3817	0
	46.386	0
	46.3903	0
	46.3947	0
	46.399	0
	46.4033	0
	46.4077	0
	46.412	0
	46.4164	0
	46.4207	0
	46.425	0
	46.4294	0
	46.4337	0
	46.438	0
	46.4424	0
	46.4467	0
	46.4511	0
	46.4554	0
	46.4597	0
	46.4641	0
	46.4684	0
	46.4727	0
	46.4771	0
	46.4814	3
	46.4858	0
	46.4901	0
	46.4944	0
	46.4988	0
	46.5031	0
	46.5075	0
	46.5118	0
	46.5161	0
	46.5205	0
	46.5248	0
	46.5292	0
	46.5335	0
	46.5379	0
	46.5422	0
	46.5465	0
	46.5509	0
	46.5552	0
	46.5596	0
	46.5639	0
	46.5683	0
	46.5726	0
	46.5769	0
	46.5813	0
	46.5856	0
	46.59	0
	46.5943	0
	46.5987	0
	46.603	0
	46.6074	0
	46.6117	0
	46.6161	0
	46.6204	0
	46.6247	0
	46.6291	0
	46.6334	0
	46.6378	0
	46.6421	0
	46.6465	0
	46.6508	0
	46.6552	0
	46.6595	0
	46.6639	0
	46.6682	0
	46.6726	0
	46.6769	0
	46.6813	0
	46.6856	0
	46.69	0
	46.6943	0
	46.6987	0
	46.703	0
	46.7074	0
	46.7117	0
	46.7161	0
	46.7204	0
	46.7248	0
	46.7291	0
	46.7335	0
	46.7378	0
	46.7422	0
	46.7465	0
	46.7509	0
	46.7552	0
	46.7596	0
	46.7639	0
	46.7683	0
	46.7726	0
	46.777	0
	46.7813	0
	46.7857	0
	46.7901	0
	46.7944	0
	46.7988	0
	46.8031	0
	46.8075	0
	46.8118	0
	46.8162	0
	46.8205	0
	46.8249	0
	46.8292	0
	46.8336	0
	46.838	0
	46.8423	0
	46.8467	0
	46.851	0
	46.8554	0
	46.8597	0
	46.8641	0
	46.8685	0
	46.8728	0
	46.8772	0
	46.8815	0
	46.8859	0
	46.8902	0
	46.8946	0
	46.899	0
	46.9033	0
	46.9077	0
	46.912	0
	46.9164	0
	46.9208	0
	46.9251	0
	46.9295	0
	46.9338	0
	46.9382	0
	46.9426	0
	46.9469	0
	46.9513	0
	46.9557	0
	46.96	0
	46.9644	0
	46.9687	0
	46.9731	0
	46.9775	0
	46.9818	0
	46.9862	0
	46.9906	0
	46.9949	0
	46.9993	0
	47.0036	0
	47.008	0
	47.0124	0
	47.0167	0
	47.0211	0
	47.0255	0
	47.0298	0
	47.0342	0
	47.0386	0
	47.0429	0
	47.0473	0
	47.0517	0
	47.056	0
	47.0604	0
	47.0648	0
	47.0691	0
	47.0735	0
	47.0779	0
	47.0822	0
	47.0866	0
	47.091	0
	47.0953	0
	47.0997	0
	47.1041	0
	47.1084	0
	47.1128	0
	47.1172	0
	47.1215	0
	47.1259	0
	47.1303	0
	47.1347	0
	47.139	0
	47.1434	0
	47.1478	0
	47.1521	0
	47.1565	0
	47.1609	0
	47.1653	0
	47.1696	0
	47.174	0
	47.1784	0
	47.1827	0
	47.1871	0
	47.1915	0
	47.1959	0
	47.2002	0
	47.2046	0
	47.209	0
	47.2134	0
	47.2177	0
	47.2221	0
	47.2265	0
	47.2308	0
	47.2352	0
	47.2396	0
	47.244	0
	47.2483	0
	47.2527	0
	47.2571	0
	47.2615	0
	47.2659	0
	47.2702	0
	47.2746	0
	47.279	0
	47.2834	0
	47.2877	0
	47.2921	0
	47.2965	0
	47.3009	0
	47.3052	0
	47.3096	0
	47.314	0
	47.3184	0
	47.3228	0
	47.3271	0
	47.3315	0
	47.3359	0
	47.3403	0
	47.3447	0
	47.349	0
	47.3534	0
	47.3578	0
	47.3622	0
	47.3666	0
	47.3709	0
	47.3753	0
	47.3797	0
	47.3841	0
	47.3885	0
	47.3928	0
	47.3972	0
	47.4016	0
	47.406	0
	47.4104	0
	47.4148	0
	47.4191	0
	47.4235	0
	47.4279	0
	47.4323	0
	47.4367	0
	47.4411	0
	47.4454	0
	47.4498	0
	47.4542	0
	47.4586	0
	47.463	0
	47.4674	0
	47.4718	0
	47.4761	0
	47.4805	0
	47.4849	0
	47.4893	0
	47.4937	0
	47.4981	0
	47.5025	0
	47.5068	0
	47.5112	0
	47.5156	0
	47.52	0
	47.5244	0
	47.5288	0
	47.5332	0
	47.5376	0
	47.542	0
	47.5463	0
	47.5507	0
	47.5551	0
	47.5595	0
	47.5639	0
	47.5683	0
	47.5727	0
	47.5771	0
	47.5815	0
	47.5859	0
	47.5902	0
	47.5946	0
	47.599	0
	47.6034	0
	47.6078	0
	47.6122	0
	47.6166	0
	47.621	0
	47.6254	0
	47.6298	0
	47.6342	0
	47.6386	0
	47.643	0
	47.6473	0
	47.6517	0
	47.6561	0
	47.6605	0
	47.6649	0
	47.6693	0
	47.6737	0
	47.6781	0
	47.6825	0
	47.6869	0
	47.6913	0
	47.6957	0
	47.7001	0
	47.7045	0
	47.7089	0
	47.7133	0
	47.7177	0
	47.7221	0
	47.7265	0
	47.7309	0
	47.7353	0
	47.7397	0
	47.7441	0
	47.7485	0
	47.7529	0
	47.7573	0
	47.7617	0
	47.7661	0
	47.7705	0
	47.7748	0.25
	47.7792	0
	47.7836	0
	47.788	0
	47.7925	0
	47.7969	0
	47.8013	0
	47.8057	0
	47.8101	0
	47.8145	0
	47.8189	0
	47.8233	0
	47.8277	0
	47.8321	0
	47.8365	0
	47.8409	0
	47.8453	0
	47.8497	0
	47.8541	0
	47.8585	0
	47.8629	0
	47.8673	0
	47.8717	0
	47.8761	0
	47.8805	0
	47.8849	0
	47.8893	0
	47.8937	0
	47.8981	0
	47.9025	0
	47.9069	0
	47.9113	0
	47.9157	0
	47.9201	0
	47.9246	0
	47.929	0
	47.9334	0
	47.9378	0
	47.9422	0
	47.9466	0
	47.951	0
	47.9554	0
	47.9598	0
	47.9642	0
	47.9686	0
	47.973	0
	47.9774	0
	47.9819	0
	47.9863	0
	47.9907	0
	47.9951	0
	47.9995	0
	48.0039	0
	48.0083	0
	48.0127	0
	48.0171	0
	48.0215	0
	48.026	0
	48.0304	0
	48.0348	0
	48.0392	0
	48.0436	0
	48.048	0
	48.0524	0
	48.0568	0
	48.0613	0
	48.0657	0
	48.0701	0
	48.0745	0
	48.0789	0
	48.0833	0
	48.0877	0
	48.0922	0
	48.0966	0
	48.101	0
	48.1054	0
	48.1098	0
	48.1142	0
	48.1186	0
	48.1231	0
	48.1275	0
	48.1319	0
	48.1363	0
	48.1407	0
	48.1451	0
	48.1496	0
	48.154	0
	48.1584	0
	48.1628	0
	48.1672	0
	48.1716	0
	48.1761	0
	48.1805	0
	48.1849	0
	48.1893	0
	48.1937	0
	48.1982	0
	48.2026	0
	48.207	0
	48.2114	0
	48.2158	0
	48.2203	0
	48.2247	0
	48.2291	0
	48.2335	0
	48.2379	0
	48.2424	0
	48.2468	0
	48.2512	0
	48.2556	0
	48.26	0
	48.2645	0
	48.2689	0
	48.2733	0
	48.2777	0
	48.2822	0
	48.2866	0
	48.291	0
	48.2954	0
	48.2998	1.25
	48.3043	0
	48.3087	0
	48.3131	0
	48.3175	0
	48.322	0
	48.3264	0
	48.3308	0
	48.3352	0
	48.3397	0
	48.3441	0
	48.3485	0
	48.3529	0
	48.3574	0
	48.3618	0
	48.3662	0
	48.3707	0
	48.3751	0
	48.3795	0
	48.3839	0
	48.3884	0
	48.3928	0
	48.3972	0
	48.4016	0
	48.4061	0
	48.4105	0
	48.4149	0
	48.4194	0
	48.4238	0
	48.4282	0
	48.4327	0
	48.4371	0
	48.4415	0
	48.4459	0
	48.4504	0
	48.4548	0
	48.4592	0
	48.4637	0
	48.4681	0
	48.4725	0
	48.477	0
	48.4814	0
	48.4858	0
	48.4903	0
	48.4947	0
	48.4991	0
	48.5036	0
	48.508	0
	48.5124	0
	48.5169	0
	48.5213	0
	48.5257	0
	48.5302	0
	48.5346	0
	48.539	0
	48.5435	0
	48.5479	0
	48.5523	0
	48.5568	0
	48.5612	0
	48.5656	0
	48.5701	0
	48.5745	0
	48.5789	0
	48.5834	0
	48.5878	0
	48.5923	0
	48.5967	0
	48.6011	0
	48.6056	0
	48.61	0
	48.6144	0
	48.6189	0
	48.6233	0
	48.6278	0
	48.6322	0
	48.6366	0
	48.6411	0
	48.6455	0
	48.65	0
	48.6544	0
	48.6588	0
	48.6633	0
	48.6677	0
	48.6722	0.25
	48.6766	0
	48.681	0
	48.6855	0
	48.6899	0
	48.6944	0
	48.6988	0
	48.7033	0
	48.7077	0
	48.7121	0
	48.7166	0
	48.721	0
	48.7255	0
	48.7299	0
	48.7344	0
	48.7388	0
	48.7432	0
	48.7477	0
	48.7521	0
	48.7566	0
	48.761	0
	48.7655	0
	48.7699	0
	48.7744	0
	48.7788	0
	48.7832	0
	48.7877	0
	48.7921	0
	48.7966	0
	48.801	0
	48.8055	0
	48.8099	0
	48.8144	0
	48.8188	0
	48.8233	0
	48.8277	0
	48.8322	0
	48.8366	0
	48.8411	0
	48.8455	0
	48.85	0
	48.8544	0
	48.8589	0
	48.8633	0
	48.8678	0
	48.8722	0
	48.8767	0
	48.8811	0
	48.8856	0
	48.89	0
	48.8945	0
	48.8989	0
	48.9034	0
	48.9078	0
	48.9123	0
	48.9167	0
	48.9212	0
	48.9256	0
	48.9301	0
	48.9345	0
	48.939	0
	48.9434	0
	48.9479	0
	48.9523	0
	48.9568	0
	48.9612	0
	48.9657	0
	48.9701	0
	48.9746	0
	48.9791	0
	48.9835	0
	48.988	0
	48.9924	0
	48.9969	0
	49.0013	0
	49.0058	0
	49.0102	0
	49.0147	0
	49.0192	0
	49.0236	0
	49.0281	0
	49.0325	0.25
	49.037	0
	49.0414	0
	49.0459	0
	49.0504	0
	49.0548	0
	49.0593	0
	49.0637	0
	49.0682	0
	49.0727	0
	49.0771	0
	49.0816	0
	49.086	0
	49.0905	0
	49.095	0
	49.0994	0
	49.1039	0
	49.1083	0
	49.1128	0
	49.1173	0
	49.1217	0
	49.1262	0
	49.1306	0
	49.1351	0
	49.1396	0
	49.144	0
	49.1485	0
	49.1529	0
	49.1574	0
	49.1619	0
	49.1663	0
	49.1708	0
	49.1753	0
	49.1797	0
	49.1842	0
	49.1887	0
	49.1931	0
	49.1976	0
	49.2021	0
	49.2065	0
	49.211	0
	49.2154	0
	49.2199	0
	49.2244	0
	49.2288	0
	49.2333	0
	49.2378	0
	49.2422	0
	49.2467	0
	49.2512	0
	49.2556	0
	49.2601	0
	49.2646	0
	49.269	0
	49.2735	0
	49.278	0
	49.2825	0
	49.2869	0
	49.2914	0
	49.2959	0
	49.3003	0
	49.3048	0
	49.3093	0
	49.3137	0
	49.3182	0
	49.3227	0
	49.3271	0
	49.3316	0
	49.3361	0
	49.3406	0
	49.345	0
	49.3495	0
	49.354	0
	49.3584	0
	49.3629	0
	49.3674	0
	49.3719	0
	49.3763	0
	49.3808	0
	49.3853	0
	49.3898	0
	49.3942	0
	49.3987	0
	49.4032	0
	49.4077	0
	49.4121	0
	49.4166	0
	49.4211	0
	49.4256	0
	49.43	0
	49.4345	0
	49.439	0
	49.4435	0
	49.4479	0
	49.4524	0
	49.4569	0
	49.4614	0
	49.4658	0
	49.4703	0
	49.4748	0
	49.4793	0
	49.4837	0
	49.4882	0
	49.4927	0
	49.4972	0
	49.5017	0
	49.5061	0
	49.5106	0
	49.5151	0
	49.5196	0
	49.5241	0
	49.5285	0
	49.533	0
	49.5375	0
	49.542	0
	49.5465	0
	49.5509	0
	49.5554	0
	49.5599	0
	49.5644	0
	49.5689	0
	49.5733	0
	49.5778	0
	49.5823	0
	49.5868	0
	49.5913	0
	49.5957	0
	49.6002	0
	49.6047	0
	49.6092	0
	49.6137	0
	49.6182	0
	49.6227	0
	49.6271	0
	49.6316	0
	49.6361	0
	49.6406	0
	49.6451	0
	49.6496	0
	49.654	0
	49.6585	0
	49.663	0
	49.6675	0
	49.672	0
	49.6765	0
	49.681	0
	49.6854	0
	49.6899	0
	49.6944	0
	49.6989	0
	49.7034	0
	49.7079	1
	49.7124	0
	49.7169	0
	49.7213	0
	49.7258	0
	49.7303	0
	49.7348	0
	49.7393	0
	49.7438	0
	49.7483	0
	49.7528	0
	49.7573	0
	49.7618	0
	49.7662	0
	49.7707	0
	49.7752	0
	49.7797	0
	49.7842	0
	49.7887	0
	49.7932	0
	49.7977	0
	49.8022	0
	49.8067	0
	49.8112	7.5
	49.8156	0
	49.8201	0
	49.8246	9.5
	49.8291	0
	49.8336	0
	49.8381	0
	49.8426	0
	49.8471	0
	49.8516	0
	49.8561	0
	49.8606	0
	49.8651	0
	49.8696	0
	49.8741	0
	49.8786	0
	49.8831	0
	49.8876	0
	49.8921	0
	49.8965	0
	49.901	0
	49.9055	0
	49.91	0
	49.9145	0
	49.919	0
	49.9235	0
	49.928	0
	49.9325	0
	49.937	0
	49.9415	0
	49.946	0
	49.9505	0
	49.955	0
	49.9595	0
	49.964	0
	49.9685	0
	49.973	0
	49.9775	0
	49.982	0
	49.9865	0
	49.991	0
	49.9955	0
	50	0
	50.0045	0
	50.009	0
	50.0135	0
	50.018	0
	50.0225	0
	50.027	0
	50.0315	0
	50.036	0
	50.0405	0
	50.045	0
	50.0495	0
	50.054	0
	50.0585	0
	50.0631	0
	50.0676	0
	50.0721	0
	50.0766	0
	50.0811	0
	50.0856	0
	50.0901	0
	50.0946	0
	50.0991	0
	50.1036	0
	50.1081	0
	50.1126	0
	50.1171	0
	50.1216	0
	50.1261	0
	50.1306	0
	50.1351	0
	50.1396	0
	50.1442	0
	50.1487	0
	50.1532	0
	50.1577	0
	50.1622	0
	50.1667	0
	50.1712	0
	50.1757	0
	50.1802	0
	50.1847	0
	50.1892	0
	50.1937	0
	50.1983	0
	50.2028	0
	50.2073	0
	50.2118	0
	50.2163	0
	50.2208	0
	50.2253	0
	50.2298	0
	50.2343	0
	50.2389	0
	50.2434	0
	50.2479	0
	50.2524	0
	50.2569	0
	50.2614	0
	50.2659	0
	50.2704	0
	50.275	0
	50.2795	0
	50.284	0
	50.2885	0
	50.293	0
	50.2975	0
	50.302	0
	50.3066	0
	50.3111	0
	50.3156	0
	50.3201	0
	50.3246	0
	50.3291	0
	50.3336	0
	50.3382	0
	50.3427	0
	50.3472	0
	50.3517	0
	50.3562	0
	50.3607	0
	50.3653	0
	50.3698	0
	50.3743	0
	50.3788	0.75
	50.3833	0
	50.3879	0
	50.3924	0
	50.3969	0
	50.4014	0.25
	50.4059	1.25
	50.4104	0
	50.415	0
	50.4195	0
	50.424	0
	50.4285	0
	50.433	0
	50.4376	0
	50.4421	0
	50.4466	0
	50.4511	0
	50.4557	0
	50.4602	0
	50.4647	0
	50.4692	0
	50.4737	0
	50.4783	0
	50.4828	0
	50.4873	0
	50.4918	0
	50.4964	0
	50.5009	0
	50.5054	0
	50.5099	0
	50.5144	0
	50.519	0
	50.5235	0
	50.528	0
	50.5325	0
	50.5371	0
	50.5416	0
	50.5461	0
	50.5506	0
	50.5552	0
	50.5597	0
	50.5642	0
	50.5688	0
	50.5733	0
	50.5778	0
	50.5823	0
	50.5869	0
	50.5914	0
	50.5959	0
	50.6004	0
	50.605	0
	50.6095	0
	50.614	0
	50.6186	0
	50.6231	0
	50.6276	0
	50.6321	0
	50.6367	0
	50.6412	0
	50.6457	0
	50.6503	0
	50.6548	0
	50.6593	0
	50.6639	0
	50.6684	0
	50.6729	0
	50.6774	0
	50.682	0
	50.6865	0
	50.691	0
	50.6956	0
	50.7001	0
	50.7046	0
	50.7092	0
	50.7137	0
	50.7182	0
	50.7228	0
	50.7273	0
	50.7318	0
	50.7364	0
	50.7409	0
	50.7454	0.5
	50.75	0
	50.7545	0
	50.759	0
	50.7636	0
	50.7681	0
	50.7727	0
	50.7772	0
	50.7817	0
	50.7863	0
	50.7908	0
	50.7953	0
	50.7999	0
	50.8044	0
	50.8089	0
	50.8135	0
	50.818	0
	50.8226	0
	50.8271	0
	50.8316	0
	50.8362	0
	50.8407	0
	50.8452	0
	50.8498	0
	50.8543	0
	50.8589	0.5
	50.8634	0
	50.8679	0
	50.8725	0
	50.877	0
	50.8816	0
	50.8861	0
	50.8906	0
	50.8952	0
	50.8997	0
	50.9043	0
	50.9088	0
	50.9134	0
	50.9179	0
	50.9224	0
	50.927	0
	50.9315	0
	50.9361	0
	50.9406	0
	50.9452	0
	50.9497	0
	50.9542	0
	50.9588	0
	50.9633	0
	50.9679	0
	50.9724	0
	50.977	0
	50.9815	0
	50.9861	0
	50.9906	0
	50.9951	0
	50.9997	0
	51.0042	0
	51.0088	0
	51.0133	0
	51.0179	0
	51.0224	0
	51.027	0
	51.0315	0
	51.0361	0
	51.0406	0
	51.0452	0
	51.0497	0
	51.0543	0
	51.0588	0
	51.0633	0
	51.0679	0
	51.0724	0
	51.077	0
	51.0815	0
	51.0861	0
	51.0906	0
	51.0952	0
	51.0997	0
	51.1043	0
	51.1088	0
	51.1134	0
	51.1179	0
	51.1225	0
	51.1271	0
	51.1316	0
	51.1362	0
	51.1407	0
	51.1453	0
	51.1498	0
	51.1544	0
	51.1589	0
	51.1635	0
	51.168	0
	51.1726	0
	51.1771	0
	51.1817	0
	51.1862	0
	51.1908	0
	51.1953	0
	51.1999	0
	51.2045	0
	51.209	0
	51.2136	0
	51.2181	0
	51.2227	0
	51.2272	0
	51.2318	0
	51.2363	0
	51.2409	0
	51.2455	0
	51.25	0
	51.2546	0
	51.2591	0
	51.2637	0
	51.2682	0
	51.2728	0
	51.2774	0
	51.2819	0
	51.2865	0
	51.291	0
	51.2956	0
	51.3002	0
	51.3047	0
	51.3093	0
	51.3138	0
	51.3184	0
	51.323	0
	51.3275	0
	51.3321	0
	51.3366	0
	51.3412	0
	51.3458	0
	51.3503	0
	51.3549	0
	51.3594	0
	51.364	0
	51.3686	0
	51.3731	0
	51.3777	0
	51.3822	0
	51.3868	0
	51.3914	0
	51.3959	0
	51.4005	0
	51.4051	0
	51.4096	0
	51.4142	0
	51.4188	0
	51.4233	0
	51.4279	0
	51.4325	0
	51.437	0
	51.4416	0
	51.4461	0
	51.4507	0
	51.4553	0
	51.4598	0
	51.4644	0
	51.469	0
	51.4735	0
	51.4781	0
	51.4827	0
	51.4872	0
	51.4918	0
	51.4964	0
	51.501	0
	51.5055	0
	51.5101	0
	51.5147	0
	51.5192	0
	51.5238	0
	51.5284	0
	51.5329	0
	51.5375	0
	51.5421	0
	51.5466	0
	51.5512	0
	51.5558	0
	51.5604	0
	51.5649	0
	51.5695	0
	51.5741	0
	51.5786	0
	51.5832	0
	51.5878	0
	51.5924	0
	51.5969	0
	51.6015	0
	51.6061	0
	51.6106	0
	51.6152	0
	51.6198	0.5
	51.6244	0
	51.6289	0
	51.6335	0
	51.6381	0
	51.6427	0
	51.6472	2
	51.6518	0
	51.6564	0
	51.661	0
	51.6655	0
	51.6701	0
	51.6747	0
	51.6793	0
	51.6838	0
	51.6884	0
	51.693	0
	51.6976	0
	51.7021	0
	51.7067	0
	51.7113	0
	51.7159	0
	51.7205	0
	51.725	0
	51.7296	0
	51.7342	0
	51.7388	0
	51.7433	0
	51.7479	0
	51.7525	0
	51.7571	0
	51.7617	0
	51.7662	0
	51.7708	0
	51.7754	0
	51.78	0
	51.7846	0
	51.7891	0
	51.7937	0
	51.7983	0
	51.8029	0
	51.8075	0
	51.812	0
	51.8166	0
	51.8212	0
	51.8258	0
	51.8304	0
	51.835	0
	51.8395	0
	51.8441	0
	51.8487	0
	51.8533	0
	51.8579	0
	51.8625	0
	51.867	0
	51.8716	0
	51.8762	0
	51.8808	0
	51.8854	3
	51.89	0
	51.8946	0
	51.8991	0
	51.9037	0
	51.9083	0
	51.9129	0
	51.9175	0
	51.9221	0
	51.9267	0
	51.9312	0
	51.9358	0
	51.9404	0
	51.945	0
	51.9496	0
	51.9542	0
	51.9588	0
	51.9634	0
	51.9679	0
	51.9725	0
	51.9771	0
	51.9817	0
	51.9863	0
	51.9909	0
	51.9955	0
	52.0001	0
	52.0047	0
	52.0093	0
	52.0138	0
	52.0184	0
	52.023	0
	52.0276	0
	52.0322	0
	52.0368	0
	52.0414	0
	52.046	0
	52.0506	0
	52.0552	0
	52.0598	0
	52.0644	0
	52.069	0
	52.0735	0
	52.0781	0
	52.0827	0
	52.0873	0
	52.0919	0
	52.0965	0
	52.1011	0
	52.1057	0
	52.1103	0
	52.1149	0
	52.1195	0
	52.1241	0
	52.1287	0
	52.1333	0
	52.1379	0
	52.1425	0
	52.1471	0
	52.1517	0
	52.1563	0
	52.1609	0
	52.1655	0
	52.1701	0
	52.1746	0
	52.1792	0
	52.1838	0
	52.1884	0
	52.193	0.5
	52.1976	0
	52.2022	0
	52.2068	0
	52.2114	0
	52.216	0
	52.2206	0
	52.2252	0
	52.2298	0
	52.2344	0
	52.239	0
	52.2436	0
	52.2482	0
	52.2528	0
	52.2574	0
	52.262	0
	52.2666	1.5
	52.2712	0
	52.2759	0
	52.2805	0
	52.2851	0
	52.2897	0
	52.2943	0
	52.2989	0
	52.3035	0
	52.3081	0
	52.3127	0
	52.3173	0
	52.3219	0
	52.3265	0
	52.3311	0
	52.3357	0
	52.3403	0
	52.3449	0
	52.3495	0
	52.3541	0
	52.3587	0
	52.3633	0
	52.3679	0
	52.3725	0
	52.3772	0
	52.3818	0
	52.3864	0
	52.391	0
	52.3956	0
	52.4002	0
	52.4048	0
	52.4094	0
	52.414	0
	52.4186	0
	52.4232	0
	52.4278	0
	52.4324	0
	52.4371	0
	52.4417	0
	52.4463	0
	52.4509	0
	52.4555	0
	52.4601	0
	52.4647	0
	52.4693	0
	52.4739	0
	52.4785	0
	52.4832	0
	52.4878	0
	52.4924	0
	52.497	0
	52.5016	0
	52.5062	0
	52.5108	0.25
	52.5154	0
	52.5201	0
	52.5247	0
	52.5293	0
	52.5339	0
	52.5385	0
	52.5431	0.5
	52.5477	0
	52.5524	0
	52.557	0
	52.5616	0
	52.5662	0
	52.5708	0
	52.5754	0
	52.58	0
	52.5847	0
	52.5893	0
	52.5939	0
	52.5985	0
	52.6031	0
	52.6077	0
	52.6124	0
	52.617	14.25
	52.6216	0
	52.6262	0
	52.6308	0
	52.6354	0
	52.6401	0
	52.6447	0
	52.6493	0
	52.6539	0
	52.6585	0
	52.6632	0
	52.6678	0
	52.6724	0
	52.677	0
	52.6816	0
	52.6863	0
	52.6909	0
	52.6955	0
	52.7001	0
	52.7047	0
	52.7094	0
	52.714	0
	52.7186	0
	52.7232	0
	52.7279	0
	52.7325	0
	52.7371	0
	52.7417	0
	52.7463	0
	52.751	0
	52.7556	0
	52.7602	0
	52.7648	0
	52.7695	0
	52.7741	0
	52.7787	0
	52.7833	0
	52.788	0
	52.7926	0
	52.7972	0
	52.8018	0
	52.8065	0
	52.8111	0
	52.8157	0
	52.8203	0
	52.825	0
	52.8296	0
	52.8342	0
	52.8388	0
	52.8435	0
	52.8481	0
	52.8527	0
	52.8574	0
	52.862	0
	52.8666	0
	52.8712	0
	52.8759	0
	52.8805	0
	52.8851	0
	52.8898	0
	52.8944	0
	52.899	0
	52.9036	0
	52.9083	0
	52.9129	0
	52.9175	0
	52.9222	0
	52.9268	0
	52.9314	0
	52.9361	0
	52.9407	0
	52.9453	0
	52.9499	0
	52.9546	0
	52.9592	0
	52.9638	0
	52.9685	0
	52.9731	0
	52.9777	0
	52.9824	0
	52.987	0
	52.9916	0
	52.9963	0
	53.0009	0
	53.0055	0
	53.0102	0
	53.0148	0
	53.0195	0
	53.0241	0
	53.0287	0
	53.0334	0
	53.038	0
	53.0426	0
	53.0473	0
	53.0519	0
	53.0565	0
	53.0612	0
	53.0658	0
	53.0704	0
	53.0751	0
	53.0797	0
	53.0844	0
	53.089	0
	53.0936	0
	53.0983	0.5
	53.1029	0
	53.1076	0
	53.1122	0
	53.1168	0
	53.1215	0
	53.1261	0
	53.1307	0
	53.1354	0
	53.14	0
	53.1447	0
	53.1493	0
	53.1539	0
	53.1586	0
	53.1632	0
	53.1679	0
	53.1725	0
	53.1772	0
	53.1818	0
	53.1864	0
	53.1911	0
	53.1957	0
	53.2004	0
	53.205	0
	53.2097	0
	53.2143	0
	53.2189	0
	53.2236	0
	53.2282	0
	53.2329	0
	53.2375	0
	53.2422	0
	53.2468	0
	53.2515	0
	53.2561	0
	53.2607	0
	53.2654	0
	53.27	0
	53.2747	0
	53.2793	1.5
	53.284	0
	53.2886	0
	53.2933	0
	53.2979	0
	53.3026	0
	53.3072	0
	53.3119	0
	53.3165	0
	53.3212	0
	53.3258	0.25
	53.3304	0
	53.3351	0
	53.3397	0
	53.3444	0
	53.349	0
	53.3537	0
	53.3583	0
	53.363	0
	53.3676	0
	53.3723	0
	53.3769	0
	53.3816	0
	53.3862	0
	53.3909	0
	53.3955	0
	53.4002	0
	53.4048	0
	53.4095	0
	53.4142	0
	53.4188	0
	53.4235	0
	53.4281	0
	53.4328	0
	53.4374	0
	53.4421	0
	53.4467	0
	53.4514	0
	53.456	0
	53.4607	0
	53.4653	0
	53.47	0
	53.4746	0
	53.4793	0
	53.484	0
	53.4886	0
	53.4933	0
	53.4979	0
	53.5026	0
	53.5072	0
	53.5119	0
	53.5166	0
	53.5212	0
	53.5259	0
	53.5305	0
	53.5352	0
	53.5398	0
	53.5445	0
	53.5492	0
	53.5538	0
	53.5585	0
	53.5631	0
	53.5678	0
	53.5724	0
	53.5771	0
	53.5818	0
	53.5864	0
	53.5911	0
	53.5957	0
	53.6004	0
	53.6051	0
	53.6097	0
	53.6144	0
	53.619	0
	53.6237	0
	53.6284	0
	53.633	0
	53.6377	0
	53.6424	0
	53.647	0
	53.6517	0
	53.6563	0
	53.661	0
	53.6657	0
	53.6703	0
	53.675	0
	53.6797	0
	53.6843	0
	53.689	0
	53.6936	0
	53.6983	0
	53.703	0
	53.7076	0
	53.7123	0
	53.717	0
	53.7216	0
	53.7263	0
	53.731	0
	53.7356	0
	53.7403	0
	53.745	0
	53.7496	0
	53.7543	0
	53.759	0
	53.7636	0
	53.7683	0
	53.773	0
	53.7776	0
	53.7823	0
	53.787	0
	53.7916	0
	53.7963	0
	53.801	0
	53.8057	0
	53.8103	0
	53.815	0
	53.8197	0
	53.8243	0
	53.829	0
	53.8337	0
	53.8383	0
	53.843	0
	53.8477	0
	53.8524	0
	53.857	0
	53.8617	0
	53.8664	0
	53.871	0
	53.8757	0
	53.8804	0
	53.8851	0
	53.8897	0
	53.8944	0
	53.8991	0
[truncated: 98,801 more rows]

## Sheet: Supplementary Fig. 3b
Supplementary Fig. 3b	Mass	Intensity
	44.9763	0
	44.9806	0
	44.9849	0
	44.9891	0
	44.9934	0
	44.9977	0
	45.002	0
	45.0062	0
	45.0105	0
	45.0148	0
	45.019	0
	45.0233	0
	45.0276	0
	45.0319	0
	45.0361	0
	45.0404	0
	45.0447	0
	45.0489	0
	45.0532	0
	45.0575	0
	45.0618	0
	45.066	0
	45.0703	0
	45.0746	0
	45.0789	0
	45.0831	0
	45.0874	0
	45.0917	0
	45.096	0
	45.1002	0
	45.1045	0
	45.1088	0
	45.1131	0
	45.1173	0
	45.1216	0
	45.1259	0
	45.1302	0
	45.1344	0
	45.1387	0
	45.143	0
	45.1473	0
	45.1516	0
	45.1558	0
	45.1601	0
	45.1644	0
	45.1687	0
	45.1729	0
	45.1772	0
	45.1815	0
	45.1858	0
	45.1901	0
	45.1943	0
	45.1986	0
	45.2029	0
	45.2072	0
	45.2115	0
	45.2157	0
	45.22	0
	45.2243	0
	45.2286	0
	45.2329	0
	45.2372	0
	45.2414	0
	45.2457	0
	45.25	0
	45.2543	0
	45.2586	0
	45.2628	0
	45.2671	0
	45.2714	0
	45.2757	0
	45.28	0
	45.2843	0
	45.2885	0
	45.2928	0
	45.2971	0
	45.3014	0
	45.3057	0
	45.31	0
	45.3143	0
	45.3185	0
	45.3228	0
	45.3271	0
	45.3314	0
	45.3357	0
	45.34	0
	45.3443	0
	45.3485	0
	45.3528	0
	45.3571	0
	45.3614	0
	45.3657	0
	45.37	0
	45.3743	0
	45.3786	0
	45.3829	0
	45.3871	0
	45.3914	0
	45.3957	0
	45.4	0
	45.4043	0
	45.4086	0
	45.4129	0
	45.4172	0
	45.4215	0
	45.4257	0
	45.43	0
	45.4343	0
	45.4386	0
	45.4429	0
	45.4472	0
	45.4515	0
	45.4558	0
	45.4601	0
	45.4644	0
	45.4687	0
	45.473	0
	45.4773	0
	45.4815	0
	45.4858	0
	45.4901	0
	45.4944	0
	45.4987	0
	45.503	0
	45.5073	0
	45.5116	0
	45.5159	0
	45.5202	0
	45.5245	0
	45.5288	0
	45.5331	0
	45.5374	0
	45.5417	0
	45.546	5
	45.5503	0
	45.5546	0
	45.5589	0
	45.5632	0
	45.5675	0
	45.5718	0
	45.5761	0
	45.5804	0
	45.5846	0
	45.5889	0
	45.5932	0
	45.5975	0
	45.6018	0
	45.6061	0
	45.6104	0
	45.6147	0
	45.619	0
	45.6233	0
	45.6276	0
	45.6319	0
	45.6362	0
	45.6405	0
	45.6448	0
	45.6491	0
	45.6534	0
	45.6577	0
	45.6621	0
	45.6664	0
	45.6707	0
	45.675	0
	45.6793	0
	45.6836	0
	45.6879	0
	45.6922	0
	45.6965	0
	45.7008	0
	45.7051	0
	45.7094	0
	45.7137	0
	45.718	0
	45.7223	0
	45.7266	0
	45.7309	0
	45.7352	0
	45.7395	0
	45.7438	0
	45.7481	0
	45.7524	0
	45.7567	0
	45.761	0
	45.7654	0
	45.7697	0
	45.774	0
	45.7783	0
	45.7826	0
	45.7869	0
	45.7912	0
	45.7955	0
	45.7998	0
	45.8041	0
	45.8084	0
	45.8127	0
	45.8171	0
	45.8214	0
	45.8257	0
	45.83	0
	45.8343	0
	45.8386	0
	45.8429	0
	45.8472	0
	45.8515	0
	45.8558	0
	45.8602	0
	45.8645	0
	45.8688	0
	45.8731	0
	45.8774	0
	45.8817	0
	45.886	0
	45.8903	0
	45.8947	0
	45.899	0
	45.9033	0
	45.9076	0
	45.9119	0
	45.9162	0
	45.9205	0
	45.9248	0
	45.9292	0
	45.9335	0
	45.9378	0
	45.9421	0
	45.9464	0
	45.9507	0
	45.9551	0
	45.9594	0
	45.9637	0
	45.968	0
	45.9723	0
	45.9766	0
	45.981	0
	45.9853	0
	45.9896	0
	45.9939	0
	45.9982	0
	46.0025	0
	46.0069	0
	46.0112	0
	46.0155	0
	46.0198	0
	46.0241	0
	46.0284	0
	46.0328	0
	46.0371	0
	46.0414	0
	46.0457	0
	46.05	0
	46.0544	0
	46.0587	0
	46.063	0
	46.0673	0
	46.0717	0
	46.076	0
	46.0803	0
	46.0846	0
	46.0889	0
	46.0933	0
	46.0976	0
	46.1019	0
	46.1062	0
	46.1106	0
	46.1149	0
	46.1192	0
	46.1235	0
	46.1278	0
	46.1322	0
	46.1365	0
	46.1408	0
	46.1451	0
	46.1495	0
	46.1538	0
	46.1581	0
	46.1624	0
	46.1668	0
	46.1711	0
	46.1754	0
	46.1797	0
	46.1841	0
	46.1884	0
	46.1927	0
	46.1971	0
	46.2014	0
	46.2057	0
	46.21	0
	46.2144	0
	46.2187	0
	46.223	0
	46.2273	0
	46.2317	0
	46.236	0
	46.2403	0
	46.2447	0
	46.249	0
	46.2533	0
	46.2577	0
	46.262	0
	46.2663	0
	46.2706	0
	46.275	0
	46.2793	0
	46.2836	0
	46.288	0
	46.2923	0
	46.2966	0
	46.301	0
	46.3053	0
	46.3096	0
	46.314	0
	46.3183	0
	46.3226	0
	46.327	0
	46.3313	0
	46.3356	0
	46.34	0
	46.3443	0
	46.3486	0
	46.353	0
	46.3573	0
	46.3616	0
	46.366	0
	46.3703	0
	46.3746	0
	46.379	0
	46.3833	0
	46.3876	0
	46.392	0
	46.3963	0
	46.4006	0
	46.405	0
	46.4093	0
	46.4137	0
	46.418	0
	46.4223	0
	46.4267	0
	46.431	0
	46.4353	0
	46.4397	0
	46.444	0
	46.4484	0
	46.4527	0
	46.457	0
	46.4614	0
	46.4657	0
	46.4701	0
	46.4744	0
	46.4787	0
	46.4831	0
	46.4874	0
	46.4918	0
	46.4961	0
	46.5004	0
	46.5048	0
	46.5091	0
	46.5135	0
	46.5178	0
	46.5222	0
	46.5265	0
	46.5308	0
	46.5352	0
	46.5395	0
	46.5439	0
	46.5482	0
	46.5526	0
	46.5569	0
	46.5612	0
	46.5656	0
	46.5699	0
	46.5743	0
	46.5786	0
	46.583	0
	46.5873	0
	46.5917	0
	46.596	0
	46.6003	0
	46.6047	0
	46.609	0
	46.6134	0
	46.6177	0
	46.6221	0
	46.6264	0
	46.6308	0
	46.6351	0
	46.6395	0
	46.6438	0
	46.6482	0
	46.6525	0
	46.6569	0
	46.6612	0
	46.6656	0
	46.6699	0
	46.6743	0
	46.6786	0
	46.683	0
	46.6873	0
	46.6917	0
	46.696	0
	46.7004	0
	46.7047	0
	46.7091	0
	46.7134	0
	46.7178	0
	46.7221	0
	46.7265	0
	46.7308	0
	46.7352	0
	46.7395	0
	46.7439	0
	46.7482	0
	46.7526	0
	46.7569	0
	46.7613	0
	46.7656	0
	46.77	0
	46.7743	0
	46.7787	0
	46.7831	0
	46.7874	0
	46.7918	0
	46.7961	0
	46.8005	0
	46.8048	0
	46.8092	0
	46.8135	0
	46.8179	0
	46.8223	0
	46.8266	0
	46.831	0
	46.8353	0
	46.8397	0
	46.844	0
	46.8484	0
	46.8528	0
	46.8571	0
	46.8615	0
	46.8658	0
	46.8702	0
	46.8745	0
	46.8789	0
	46.8833	0
	46.8876	0
	46.892	0
	46.8963	0
	46.9007	0
	46.9051	0
	46.9094	0
	46.9138	0
	46.9181	0
	46.9225	0
	46.9269	0
	46.9312	0
	46.9356	0
	46.9399	0
	46.9443	0
	46.9487	0
	46.953	0
	46.9574	0
	46.9618	0
	46.9661	0
	46.9705	0
	46.9748	0
	46.9792	0
	46.9836	0
	46.9879	0
	46.9923	0
	46.9967	0
	47.001	0
	47.0054	0
	47.0098	0
	47.0141	0
	47.0185	0
	47.0229	0
	47.0272	0
	47.0316	0
	47.036	0
	47.0403	0
	47.0447	0
	47.0491	0
	47.0534	0
	47.0578	0
	47.0622	0
	47.0665	0
	47.0709	0
	47.0753	0
	47.0796	0
	47.084	0
	47.0884	0
	47.0927	0
	47.0971	0
	47.1015	0
	47.1058	0
	47.1102	0
	47.1146	0
	47.119	0
	47.1233	0
	47.1277	0
	47.1321	0
	47.1364	0
	47.1408	0
	47.1452	0
	47.1495	0
	47.1539	0
	47.1583	0
	47.1627	0
	47.167	0
	47.1714	0
	47.1758	0
	47.1802	0
	47.1845	0
	47.1889	0
	47.1933	0
	47.1976	0
	47.202	0
	47.2064	0
	47.2108	0
	47.2151	0
	47.2195	0
	47.2239	0
	47.2283	0
	47.2326	0
	47.237	0
	47.2414	0
	47.2458	0
	47.2501	0
	47.2545	0
	47.2589	0
	47.2633	0
	47.2676	0
	47.272	0
	47.2764	0
	47.2808	0
	47.2852	0
	47.2895	0
	47.2939	0
	47.2983	0
	47.3027	0
	47.3071	0
	47.3114	0
	47.3158	0
	47.3202	0
	47.3246	0
	47.3289	0
	47.3333	0
	47.3377	0
	47.3421	0
	47.3465	0
	47.3508	0
	47.3552	0
	47.3596	0
	47.364	0
	47.3684	0
	47.3728	0
	47.3771	0
	47.3815	0
	47.3859	0
	47.3903	0
	47.3947	0
	47.399	0
	47.4034	0
	47.4078	0
	47.4122	0
	47.4166	0
	47.421	0
	47.4254	0
	47.4297	0
	47.4341	0
	47.4385	0
	47.4429	0
	47.4473	0
	47.4517	0
	47.456	0
	47.4604	0
	47.4648	0
	47.4692	0
	47.4736	0
	47.478	0
	47.4824	0
	47.4868	0
	47.4911	0
	47.4955	0
	47.4999	0
	47.5043	0
	47.5087	0
	47.5131	0
	47.5175	0
	47.5219	0
	47.5262	0
	47.5306	0
	47.535	0
	47.5394	0
	47.5438	0
	47.5482	0
	47.5526	0
	47.557	0
	47.5614	0
	47.5658	0
	47.5701	0
	47.5745	0
	47.5789	0
	47.5833	0
	47.5877	0
	47.5921	0
	47.5965	0
	47.6009	0
	47.6053	0
	47.6097	0
	47.6141	0
	47.6185	0
	47.6228	0
	47.6272	0
	47.6316	0
	47.636	0
	47.6404	0
	47.6448	0
	47.6492	0
	47.6536	0
	47.658	0
	47.6624	0
	47.6668	0
	47.6712	0
	47.6756	0
	47.68	0
	47.6844	0
	47.6888	0
	47.6932	0
	47.6976	0
	47.702	0
	47.7064	0
	47.7108	0
	47.7152	0
	47.7196	0
	47.7239	0
	47.7283	0
	47.7327	0
	47.7371	0
	47.7415	0
	47.7459	0
	47.7503	0
	47.7547	0
	47.7591	0
	47.7635	0
	47.7679	0
	47.7723	0
	47.7767	0
	47.7811	0
	47.7855	0
	47.7899	0
	47.7943	0
	47.7987	0
	47.8031	0
	47.8075	0
	47.812	0
	47.8164	0
	47.8208	0
	47.8252	0
	47.8296	0
	47.834	0
	47.8384	0
	47.8428	0
	47.8472	0
	47.8516	0
	47.856	0
	47.8604	0
	47.8648	0
	47.8692	0
	47.8736	0
	47.878	0
	47.8824	0
	47.8868	0
	47.8912	0
	47.8956	0
	47.9	0
	47.9044	0
	47.9088	0
	47.9133	0
	47.9177	0
	47.9221	0
	47.9265	0
	47.9309	0
	47.9353	0
	47.9397	0
	47.9441	0
	47.9485	0
	47.9529	0
	47.9573	0
	47.9617	0
	47.9661	0
	47.9706	0
	47.975	0
	47.9794	0
	47.9838	0
	47.9882	0
	47.9926	0
	47.997	0
	48.0014	0
	48.0058	0
	48.0102	0
	48.0147	0
	48.0191	0
	48.0235	0
	48.0279	0
	48.0323	0
	48.0367	0
	48.0411	0
	48.0455	0
	48.05	0
	48.0544	0
	48.0588	0
	48.0632	0
	48.0676	0
	48.072	0
	48.0764	0
	48.0809	0
	48.0853	0
	48.0897	0
	48.0941	0
	48.0985	0
	48.1029	0
	48.1073	0
	48.1118	0
	48.1162	0
	48.1206	0
	48.125	0
	48.1294	0
	48.1338	0
	48.1383	0
	48.1427	0
	48.1471	0
	48.1515	0
	48.1559	0
	48.1603	0
	48.1648	0
	48.1692	0
	48.1736	0
	48.178	0
	48.1824	0
	48.1869	0
	48.1913	0
	48.1957	0
	48.2001	0
	48.2045	0
	48.209	0
	48.2134	0
	48.2178	0
	48.2222	0
	48.2266	0
	48.2311	0
	48.2355	0
	48.2399	2
	48.2443	0
	48.2487	0
	48.2532	0
	48.2576	0
	48.262	0
	48.2664	0
	48.2709	0
	48.2753	0
	48.2797	0
	48.2841	0
	48.2886	0
	48.293	0
	48.2974	0
	48.3018	0
	48.3063	0
	48.3107	0
	48.3151	0
	48.3195	0
	48.324	0
	48.3284	0
	48.3328	0
	48.3372	0
	48.3417	0
	48.3461	0
	48.3505	0
	48.3549	0
	48.3594	0
	48.3638	0
	48.3682	0
	48.3726	0
	48.3771	0
	48.3815	0
	48.3859	0
	48.3904	0
	48.3948	0
	48.3992	0
	48.4036	0
	48.4081	0
	48.4125	0
	48.4169	0
	48.4214	0
	48.4258	0
	48.4302	0
	48.4347	0
	48.4391	0
	48.4435	0
	48.448	0
	48.4524	0
	48.4568	0
	48.4612	0
	48.4657	0
	48.4701	0
	48.4745	0
	48.479	0
	48.4834	0
	48.4878	0
	48.4923	0
	48.4967	0
	48.5011	0
	48.5056	0
	48.51	0
	48.5144	0
	48.5189	0
	48.5233	0
	48.5277	0
	48.5322	0
	48.5366	0
	48.5411	0
	48.5455	0
	48.5499	0
	48.5544	0
	48.5588	0
	48.5632	0
	48.5677	0
	48.5721	0
	48.5765	0
	48.581	0
	48.5854	0
	48.5899	0
	48.5943	0
	48.5987	0
	48.6032	0
	48.6076	0
	48.612	0
	48.6165	0
	48.6209	0
	48.6254	0
	48.6298	0
	48.6342	0
	48.6387	0
	48.6431	0
	48.6476	0
	48.652	0
	48.6564	0
	48.6609	0
	48.6653	0
	48.6698	0
	48.6742	0
	48.6787	0
	48.6831	0
	48.6875	0
	48.692	0
	48.6964	0
	48.7009	0
	48.7053	0
	48.7097	0
	48.7142	0
	48.7186	0
	48.7231	0
	48.7275	0
	48.732	0
	48.7364	0
	48.7409	0
	48.7453	0
	48.7497	0
	48.7542	0
	48.7586	0
	48.7631	0
	48.7675	0
	48.772	0
	48.7764	0
	48.7809	0
	48.7853	0
	48.7898	0
	48.7942	0
	48.7987	0
	48.8031	0
	48.8075	0
	48.812	0
	48.8164	0
	48.8209	0
	48.8253	0
	48.8298	0
	48.8342	0
	48.8387	0
	48.8431	0
	48.8476	3
	48.852	0
	48.8565	0
	48.8609	0
	48.8654	0
	48.8698	0
	48.8743	0
	48.8787	0
	48.8832	0
	48.8876	0
	48.8921	0
	48.8965	0
	48.901	0
	48.9054	0
	48.9099	0
	48.9144	0
	48.9188	0
	48.9233	0
	48.9277	0
	48.9322	0
	48.9366	0
	48.9411	0
	48.9455	0
	48.95	0
	48.9544	0
	48.9589	0
	48.9633	49
	48.9678	0
	48.9723	0
	48.9767	0
	48.9812	0
	48.9856	0
	48.9901	0
	48.9945	0
	48.999	0
	49.0034	0
	49.0079	0
	49.0124	0
	49.0168	0
	49.0213	0
	49.0257	0
	49.0302	0
	49.0346	0
	49.0391	0
	49.0436	0
	49.048	0
	49.0525	0
	49.0569	0
	49.0614	0
	49.0659	0
	49.0703	0
	49.0748	58
	49.0792	0
	49.0837	0
	49.0882	0
	49.0926	0
	49.0971	0
	49.1015	0
	49.106	0
	49.1105	0
	49.1149	0
	49.1194	0
	49.1238	0
	49.1283	0
	49.1328	0
	49.1372	0
	49.1417	0
	49.1462	0
	49.1506	0
	49.1551	0
	49.1595	0
	49.164	0
	49.1685	0
	49.1729	0
	49.1774	0
	49.1819	0
	49.1863	0
	49.1908	0
	49.1953	0
	49.1997	0
	49.2042	0
	49.2087	0
	49.2131	0
	49.2176	0
	49.2221	0
	49.2265	0
	49.231	0
	49.2355	0
	49.2399	0
	49.2444	0
	49.2489	0
	49.2533	0
	49.2578	0
	49.2623	0
	49.2667	0
	49.2712	0
	49.2757	0
	49.2801	0
	49.2846	0
	49.2891	0
	49.2936	0
	49.298	0
	49.3025	0
	49.307	0
	49.3114	0
	49.3159	0
	49.3204	0
	49.3248	0
	49.3293	0
	49.3338	0
	49.3383	0
	49.3427	0
	49.3472	0
	49.3517	0
	49.3561	0
	49.3606	0
	49.3651	0
	49.3696	0
	49.374	0
	49.3785	0
	49.383	0
	49.3875	0
	49.3919	0
	49.3964	0
	49.4009	0
	49.4054	0
	49.4098	0
	49.4143	0
	49.4188	0
	49.4233	0
	49.4277	0
	49.4322	0
	49.4367	0
	49.4412	0
	49.4456	0
	49.4501	0
	49.4546	0
	49.4591	0
	49.4635	0
	49.468	0
	49.4725	0
	49.477	0
	49.4815	0
	49.4859	0
	49.4904	0
	49.4949	0
	49.4994	0
	49.5039	0
	49.5083	0
	49.5128	0
	49.5173	0
	49.5218	0
	49.5263	0
	49.5307	0
	49.5352	0
	49.5397	0
	49.5442	0
	49.5487	0
	49.5531	0
	49.5576	0
	49.5621	0
	49.5666	0
	49.5711	0
	49.5756	0
	49.58	0
	49.5845	0
	49.589	0
	49.5935	0
	49.598	0
	49.6024	0
	49.6069	0
	49.6114	0
	49.6159	0
	49.6204	0
	49.6249	0
	49.6294	0
	49.6338	0
	49.6383	0
	49.6428	0
	49.6473	0
	49.6518	0
	49.6563	0
	49.6608	0
	49.6652	0
	49.6697	0
	49.6742	0
	49.6787	0
	49.6832	0
	49.6877	0
	49.6922	0
	49.6967	0
	49.7011	0
	49.7056	0
	49.7101	0
	49.7146	0
	49.7191	0
	49.7236	0
	49.7281	0
	49.7326	0
	49.7371	0
	49.7415	0
	49.746	0
	49.7505	0
	49.755	0
	49.7595	0
	49.764	0
	49.7685	0
	49.773	0
	49.7775	0
	49.782	0
	49.7865	0
	49.7909	0
	49.7954	0
	49.7999	2
	49.8044	0
	49.8089	0
	49.8134	0
	49.8179	0
	49.8224	0
	49.8269	0
	49.8314	0
	49.8359	0
	49.8404	0
	49.8449	0
	49.8494	0
	49.8539	0
	49.8584	0
	49.8628	0
	49.8673	0
	49.8718	0
	49.8763	0
	49.8808	0
	49.8853	0
	49.8898	0
	49.8943	0
	49.8988	0
	49.9033	0
	49.9078	0
	49.9123	0
	49.9168	0
	49.9213	0
	49.9258	0
	49.9303	0
	49.9348	0
	49.9393	0
	49.9438	0
	49.9483	0
	49.9528	0
	49.9573	0
	49.9618	0
	49.9663	0
	49.9708	0
	49.9753	0
	49.9798	0
	49.9843	0
	49.9888	0
	49.9933	0
	49.9978	0
	50.0023	0
	50.0068	0
	50.0113	0
	50.0158	0
	50.0203	0
	50.0248	0
	50.0293	0
	50.0338	0
	50.0383	0
	50.0428	0
	50.0473	0
	50.0518	0
	50.0563	0
	50.0608	0
	50.0654	0
	50.0699	0
	50.0744	0
	50.0789	0
	50.0834	0
	50.0879	0
	50.0924	0
	50.0969	0
	50.1014	0
	50.1059	0
	50.1104	0
	50.1149	0
	50.1194	0
	50.1239	0
	50.1284	0
	50.1329	0
	50.1375	0
	50.142	0
	50.1465	0
	50.151	0
	50.1555	0
	50.16	0
	50.1645	0
	50.169	0
	50.1735	0
	50.178	0
	50.1825	0
	50.1871	0
	50.1916	0
	50.1961	0
	50.2006	0
	50.2051	0
	50.2096	0
	50.2141	0
	50.2186	0
	50.2231	0
	50.2277	0
	50.2322	0
	50.2367	0
	50.2412	0
	50.2457	0
	50.2502	0
	50.2547	0
	50.2592	0
	50.2638	3
	50.2683	0
	50.2728	0
	50.2773	0
	50.2818	0
	50.2863	0
	50.2908	0
	50.2954	0
	50.2999	0
	50.3044	0
	50.3089	0
	50.3134	0
	50.3179	0
	50.3224	0
	50.327	0
	50.3315	0
	50.336	0
	50.3405	0
	50.345	0
	50.3495	0
	50.3541	0
	50.3586	0
	50.3631	0
	50.3676	0
	50.3721	0
	50.3767	0
	50.3812	0
	50.3857	0
	50.3902	0
	50.3947	0
	50.3993	0
	50.4038	0
	50.4083	0
	50.4128	0
	50.4173	0
	50.4219	0
	50.4264	0
	50.4309	0
	50.4354	0
	50.4399	0
	50.4445	0
	50.449	0
	50.4535	0
	50.458	0
	50.4625	0
	50.4671	0
	50.4716	0
	50.4761	0
	50.4806	0
	50.4852	0
	50.4897	0
	50.4942	0
	50.4987	0
	50.5033	0
	50.5078	0
	50.5123	0
	50.5168	0
	50.5214	0
	50.5259	0
	50.5304	0
	50.5349	0
	50.5395	0
	50.544	0
	50.5485	0
	50.553	0
	50.5576	0
	50.5621	0
	50.5666	0
	50.5711	0
	50.5757	0
	50.5802	0
	50.5847	0
	50.5893	0
	50.5938	0
	50.5983	0
	50.6028	0
	50.6074	0
	50.6119	0
	50.6164	0
	50.621	0
	50.6255	0
	50.63	0
	50.6345	0
	50.6391	0
	50.6436	0
	50.6481	0
	50.6527	0
	50.6572	0
	50.6617	0
	50.6663	6
	50.6708	0
	50.6753	0
	50.6799	0
	50.6844	0
	50.6889	0
	50.6935	0
	50.698	0
	50.7025	0
	50.7071	0
	50.7116	0
	50.7161	0
	50.7207	0
	50.7252	0
	50.7297	0
	50.7343	0
	50.7388	0
	50.7433	0
	50.7479	0
	50.7524	0
	50.7569	0
	50.7615	0
	50.766	0
	50.7705	0
	50.7751	0
	50.7796	0
	50.7842	0
	50.7887	0
	50.7932	0
	50.7978	0
	50.8023	0
	50.8068	0
	50.8114	0
	50.8159	0
	50.8205	0
	50.825	0
	50.8295	0
	50.8341	0
	50.8386	0
	50.8431	0
	50.8477	0
	50.8522	0
	50.8568	0
	50.8613	0
	50.8658	0
	50.8704	0
	50.8749	0
	50.8795	0
	50.884	0
	50.8886	0
	50.8931	0
	50.8976	0
	50.9022	0
	50.9067	0
	50.9113	0
	50.9158	0
	50.9203	0
	50.9249	0
	50.9294	0
	50.934	0
	50.9385	0
	50.9431	0
	50.9476	0
	50.9522	0
	50.9567	0
	50.9612	0
	50.9658	0
	50.9703	0
	50.9749	0
	50.9794	0
	50.984	0
	50.9885	0
	50.9931	0
	50.9976	0
	51.0022	0
	51.0067	0
	51.0112	0
	51.0158	0
	51.0203	0
	51.0249	0
	51.0294	0
	51.034	0
	51.0385	0
	51.0431	0
	51.0476	0
	51.0522	0
	51.0567	0
	51.0613	0
	51.0658	0
	51.0704	0
	51.0749	0
	51.0795	0
	51.084	0
	51.0886	0
	51.0931	0
	51.0977	0
	51.1022	0
	51.1068	0
	51.1113	0
	51.1159	0
	51.1204	0
	51.125	0
	51.1295	0
	51.1341	0
	51.1386	0
	51.1432	0
	51.1478	0
	51.1523	0
	51.1569	0
	51.1614	0
	51.166	0
	51.1705	0
	51.1751	0
	51.1796	0
	51.1842	0
	51.1887	0
	51.1933	0
	51.1978	0
	51.2024	0
	51.207	0
	51.2115	0
	51.2161	0
	51.2206	0
	51.2252	0
	51.2297	0
	51.2343	0
	51.2389	0
	51.2434	0
	51.248	0
	51.2525	0
	51.2571	0
	51.2616	0
	51.2662	0
	51.2708	0
	51.2753	0
	51.2799	0
	51.2844	0
	51.289	0
	51.2936	0
	51.2981	0
	51.3027	0
	51.3072	0
	51.3118	0
	51.3164	0
	51.3209	0
	51.3255	0
	51.33	0
	51.3346	0
	51.3392	0
	51.3437	0
	51.3483	0
	51.3528	0
	51.3574	0
	51.362	0
	51.3665	0
	51.3711	0
	51.3757	0
	51.3802	0
	51.3848	0
	51.3893	0
	51.3939	0
	51.3985	0
	51.403	0
	51.4076	0
	51.4122	0
	51.4167	0
	51.4213	0
	51.4259	0
	51.4304	0
	51.435	0
	51.4396	0
	51.4441	0
	51.4487	0
	51.4533	0
	51.4578	0
	51.4624	0
	51.467	0
	51.4715	0
	51.4761	0
	51.4807	0
	51.4852	0
	51.4898	0
	51.4944	0
	51.4989	0
	51.5035	0
	51.5081	0
	51.5126	0
	51.5172	0
	51.5218	0
	51.5264	0
	51.5309	0
	51.5355	0
	51.5401	0
	51.5446	0
	51.5492	0
	51.5538	0
	51.5583	0
	51.5629	0
	51.5675	0
	51.5721	0
	51.5766	0
	51.5812	0
	51.5858	0
	51.5904	0
	51.5949	0
	51.5995	0
	51.6041	0
	51.6086	0
	51.6132	0
	51.6178	0
	51.6224	0
	51.6269	0
	51.6315	0
	51.6361	0
	51.6407	0
	51.6452	0
	51.6498	0
	51.6544	0
	51.659	0
	51.6635	0
	51.6681	0
	51.6727	0
	51.6773	0
	51.6818	0
	51.6864	0
	51.691	0
	51.6956	0
	51.7002	0
	51.7047	0
	51.7093	0
	51.7139	0
	51.7185	0
	51.723	0
	51.7276	0
	51.7322	0
	51.7368	0
	51.7414	0
	51.7459	0
	51.7505	0
	51.7551	0
	51.7597	0
	51.7643	0
	51.7688	1
	51.7734	0
	51.778	0
	51.7826	0
	51.7872	0
	51.7917	0
	51.7963	0
	51.8009	0
	51.8055	0
	51.8101	0
	51.8147	0
	51.8192	0
	51.8238	14
	51.8284	0
	51.833	0
	51.8376	0
	51.8422	0
	51.8467	0
	51.8513	0
	51.8559	0
	51.8605	0
	51.8651	0
	51.8697	0
	51.8743	0
	51.8788	0
	51.8834	0
	51.888	0
	51.8926	0
	51.8972	0
	51.9018	0
	51.9064	0
	51.9109	0
	51.9155	0
	51.9201	0
	51.9247	0
	51.9293	0
	51.9339	0
	51.9385	0
	51.9431	0
	51.9476	0
	51.9522	0
	51.9568	0
	51.9614	0
	51.966	0
	51.9706	0
	51.9752	0
	51.9798	0
	51.9844	0
	51.9889	0
	51.9935	0
	51.9981	0
	52.0027	0
	52.0073	0
	52.0119	0
	52.0165	0
	52.0211	0
	52.0257	16
	52.0303	0
	52.0349	0
	52.0395	0
	52.044	0
	52.0486	0
	52.0532	0
	52.0578	0
	52.0624	0
	52.067	0
	52.0716	0
	52.0762	0
	52.0808	0
	52.0854	0
	52.09	0
	52.0946	0
	52.0992	0
	52.1038	0
	52.1084	0
	52.113	0
	52.1176	0
	52.1222	0
	52.1268	0
	52.1313	0
	52.1359	0
	52.1405	0
	52.1451	0
	52.1497	0
	52.1543	0
	52.1589	0
	52.1635	0
	52.1681	0
	52.1727	0
	52.1773	0
	52.1819	0
	52.1865	0
	52.1911	0
	52.1957	0
	52.2003	0
	52.2049	0
	52.2095	0
	52.2141	0
	52.2187	0
	52.2233	0
	52.2279	0
	52.2325	0
	52.2371	0
	52.2417	0
	52.2463	0
	52.2509	0
	52.2555	0
	52.2601	0
	52.2647	0
	52.2693	0
	52.2739	0
	52.2785	0
	52.2831	0
	52.2878	0
	52.2924	0
	52.297	0
	52.3016	0
	52.3062	0
	52.3108	0
	52.3154	0
	52.32	5
	52.3246	0
	52.3292	0
	52.3338	0
	52.3384	0
	52.343	0
	52.3476	0
	52.3522	0
	52.3568	0
	52.3614	0
	52.366	0
	52.3706	0
	52.3753	0
	52.3799	0
	52.3845	0
	52.3891	0
	52.3937	0
	52.3983	0
	52.4029	0
	52.4075	0
	52.4121	0
	52.4167	0
	52.4213	0
	52.4259	0
	52.4306	0
	52.4352	0
	52.4398	0
	52.4444	0
	52.449	0
	52.4536	0
	52.4582	0
	52.4628	2
	52.4674	0
	52.4721	0
	52.4767	0
	52.4813	0
	52.4859	0
	52.4905	0
	52.4951	0
	52.4997	0
	52.5043	0
	52.509	0
	52.5136	0
	52.5182	0
	52.5228	0
	52.5274	0
	52.532	0
	52.5366	0
	52.5413	0
	52.5459	0
	52.5505	0
	52.5551	0
	52.5597	0
	52.5643	0
	52.5689	0
	52.5736	0
	52.5782	0
	52.5828	0
	52.5874	0
	52.592	0
	52.5966	0
	52.6013	0
	52.6059	0
	52.6105	0
	52.6151	0
	52.6197	0
	52.6244	0
	52.629	0
	52.6336	0
	52.6382	0
	52.6428	0
	52.6474	0
	52.6521	0
	52.6567	0
	52.6613	0
	52.6659	0
	52.6705	0
	52.6752	0
	52.6798	0
	52.6844	0
	52.689	0
	52.6936	0
	52.6983	0
	52.7029	0
	52.7075	0
	52.7121	0
	52.7168	0
	52.7214	0
	52.726	0
	52.7306	0
	52.7352	0
	52.7399	0
	52.7445	0
	52.7491	0
	52.7537	0
	52.7584	0
	52.763	0
	52.7676	0
	52.7722	0
	52.7769	0
	52.7815	0
	52.7861	0
	52.7907	0
	52.7954	0
	52.8	0
	52.8046	0
	52.8092	0
	52.8139	0
	52.8185	0
	52.8231	0
	52.8278	0
	52.8324	0
	52.837	0
	52.8416	0
	52.8463	0
	52.8509	0
	52.8555	0
	52.8601	0
	52.8648	0
	52.8694	0
	52.874	0
	52.8787	0
	52.8833	0
	52.8879	0
	52.8926	0
	52.8972	0
	52.9018	0
	52.9064	0
	52.9111	0
	52.9157	0
	52.9203	0
	52.925	0
	52.9296	0
	52.9342	0
	52.9389	0
	52.9435	0
	52.9481	0
	52.9528	0
	52.9574	0
	52.962	0
	52.9667	0
	52.9713	0
	52.9759	0
	52.9806	0
	52.9852	0
	52.9898	0
	52.9945	0
	52.9991	0
	53.0037	0
	53.0084	0
	53.013	0
	53.0176	0
	53.0223	0
	53.0269	0
	53.0315	0
	53.0362	0
	53.0408	0
	53.0455	0
	53.0501	0
	53.0547	0
	53.0594	0
	53.064	0
	53.0686	0
	53.0733	0
	53.0779	0
	53.0826	0
	53.0872	0
	53.0918	0
	53.0965	0
	53.1011	0
	53.1058	0
	53.1104	0
	53.115	0
	53.1197	0
	53.1243	0
	53.129	0
	53.1336	0
	53.1382	0
	53.1429	3
	53.1475	0
	53.1522	0
	53.1568	0
	53.1614	0
	53.1661	0
	53.1707	0
	53.1754	0
	53.18	0
	53.1847	0
	53.1893	0
	53.1939	0
	53.1986	0
	53.2032	0
	53.2079	0
	53.2125	22
	53.2172	0
	53.2218	0
	53.2264	0
	53.2311	0
	53.2357	0
	53.2404	0
	53.245	0
	53.2497	0
	53.2543	0
	53.259	0
	53.2636	0
	53.2683	0
	53.2729	0
	53.2776	0
	53.2822	0
	53.2868	0
	53.2915	0
	53.2961	0
	53.3008	0
	53.3054	0
	53.3101	0
	53.3147	0
	53.3194	0
	53.324	0
	53.3287	0
	53.3333	0
	53.338	0
	53.3426	0
	53.3473	0
	53.3519	0
	53.3566	0
	53.3612	0
	53.3659	0
	53.3705	0
	53.3752	0
	53.3798	0
	53.3845	0
	53.3891	0
	53.3938	0
	53.3984	0
	53.4031	0
	53.4077	0
	53.4124	0
	53.4171	0
	53.4217	0
	53.4264	0
	53.431	0
	53.4357	0
	53.4403	0
	53.445	0
	53.4496	0
	53.4543	0
	53.4589	0
	53.4636	0
	53.4682	0
	53.4729	0
	53.4776	0
	53.4822	0
	53.4869	0
	53.4915	0
	53.4962	0
	53.5008	0
	53.5055	0
	53.5102	0
	53.5148	0
	53.5195	0
	53.5241	0
	53.5288	0
	53.5334	0
	53.5381	0
	53.5428	0
	53.5474	0
	53.5521	0
	53.5567	0
	53.5614	0
	53.5661	0
	53.5707	0
	53.5754	0
	53.58	0
	53.5847	0
	53.5894	0
	53.594	0
	53.5987	0
	53.6033	0
	53.608	0
	53.6127	0
	53.6173	0
	53.622	0
	53.6266	0
	53.6313	0
	53.636	0
	53.6406	0
	53.6453	0
	53.65	0
	53.6546	0
	53.6593	0
	53.6639	0
	53.6686	0
	53.6733	0
	53.6779	0
	53.6826	0
	53.6873	0
	53.6919	0
	53.6966	0
	53.7013	0
	53.7059	0
	53.7106	0
	53.7153	0
	53.7199	0
	53.7246	0
	53.7293	0
	53.7339	0
	53.7386	0
	53.7433	0
	53.7479	0
	53.7526	0
	53.7573	0
	53.7619	0
	53.7666	0
	53.7713	0
	53.7759	0
	53.7806	0
	53.7853	0
	53.7899	0
	53.7946	0
	53.7993	0
	53.8039	0
	53.8086	0
	53.8133	0
	53.818	0
	53.8226	0
	53.8273	0
	53.832	0
	53.8366	0
	53.8413	0
	53.846	0
	53.8507	0
	53.8553	0
	53.86	0
	53.8647	0
	53.8693	0
	53.874	0
	53.8787	0
	53.8834	0
	53.888	0
	53.8927	0
	53.8974	0
	53.9021	0
	53.9067	0
	53.9114	0
[truncated: 85,969 more rows]

## Sheet: Supplementary Fig. 4b-d
Supplementary Fig. 4b		FI		Supplementary Fig. 4c	nm	Abs of β-LG@CO-1080	nm	Abs of BSA@CO-1080	nm	Abs of HSA@CO-1080		Supplementary Fig. 4d	nm	FI of β-LG@CO-1080	nm	FI of BSA@CO-1080	nm	FI of HSA@CO-1080
	0	277.938			1400	0.000325	1400	-0.00495	1400	-0.0018			1000	22803.1	1000	19836.4	1000	33880.7
	1	289.288			1398	0.000278	1398	-0.00458	1398	-0.0018			1001	23183.2	1001	20216.7	1001	35180.4
	2	299.501			1396	0.000274	1396	-0.00422	1396	-0.00162			1002	23583.1	1002	20676.7	1002	36640.2
	3	308.576			1394	0.000455	1394	-0.00425	1394	-0.00151			1003	24002.6	1003	21216.6	1003	38259.9
	4	316.512			1392	0.000415	1392	-0.00398	1392	-0.00139			1004	24441.9	1004	21836.4	1004	40039.6
	5	323.312			1390	0.000734	1390	-0.00371	1390	-0.00133			1005	24900.8	1005	22536	1005	41979.2
	6	328.973			1388	0.000861	1388	-0.00344	1388	-0.0013			1006	25379.4	1006	23315.5	1006	44078.9
	7	333.496			1386	0.000742	1386	-0.00319	1386	-0.00131			1007	25877.8	1007	24174.8	1007	46338.6
	8	336.882			1384	0.000867	1384	-0.003	1384	-0.00133			1008	26395.8	1008	25114	1008	48758.2
	9	339.13			1382	0.000801	1382	-0.00281	1382	-0.00128			1009	26933.5	1009	26133	1009	51337.9
	10	340.24			1380	0.000992	1380	-0.00268	1380	-0.00134			1010	27490.9	1010	27231.9	1010	54077.5
	11	340.212			1378	0.00101	1378	-0.00256	1378	-0.00127			1011	28032.2	1011	28353.8	1011	56919.7
	12	339.047			1376	0.00114	1376	-0.0024	1376	-0.00124			1012	28626.3	1012	29588.6	1012	59971.7
	13	329.996			1374	0.00111	1374	-0.00233	1374	-0.00119			1013	29309.3	1013	30882.6	1013	63161.8
	14	318.468			1372	0.00122	1372	-0.00214	1372	-0.0011			1014	30004.4	1014	32332.7	1014	66562.2
	15	306.617			1370	0.00126	1370	-0.00196	1370	-0.00108			1015	30673	1015	33835.3	1015	70156.7
	16	296.47			1368	0.00143	1368	-0.00182	1368	-0.00103			1016	31324.7	1016	35461.7	1016	73911.9
	17	273.006			1366	0.00149	1366	-0.00166	1366	-0.000949			1017	31991.7	1017	37191.5	1017	77777.8
	18	274.079			1364	0.00159	1364	-0.00158	1364	-0.000897			1018	32675.2	1018	39009.3	1018	81887.3
	19	280.185			1362	0.00165	1362	-0.00143	1362	-0.000922			1019	33397.2	1019	40887.2	1019	86149.5
	20	298.373			1360	0.00171	1360	-0.00126	1360	-0.000922			1020	34142.6	1020	42872	1020	90658.2
	21	297.757			1358	0.00175	1358	-0.00109	1358	-0.000923			1021	34873.1	1021	44961	1021	95200.4
	22	306.423			1356	0.00182	1356	-0.00105	1356	-0.00075			1022	35611.4	1022	47122.5	1022	99956
	23	314.653			1354	0.000105	1354	-0.00344	1354	-0.000687			1023	36387.9	1023	49286.7	1023	104817
	24	318.22			1352	0.000206	1352	-0.00319	1352	-0.00072			1024	37170	1024	51581.5	1024	109905
	25	324.866			1350	0.000325	1350	-0.003	1350	-0.00069			1025	37968.6	1025	53998.8	1025	115076
	26	346.202			1348	0.000278	1348	-0.00281	1348	-0.000629			1026	38775.1	1026	56567.2	1026	120296
	27	369.221			1346	0.000274	1346	-0.00268	1346	-0.00133			1027	39588.1	1027	59160.3	1027	125628
	28	380.916			1344	0.000455	1344	-0.00256	1344	-0.00128			1028	40408.9	1028	61770	1028	131089
	29	370.321			1342	0.000415	1342	-0.0024	1342	-0.00134			1029	41204.3	1029	64376.5	1029	136483
	30	378.319			1340	0.000734	1340	-0.00233	1340	-0.00127			1030	42000.5	1030	67169.9	1030	141956
	31	367.65			1338	0.000861	1338	-0.00214	1338	-0.00124			1031	42831.4	1031	70033.6	1031	147448
	32	376.294			1336	0.000742	1336	-0.00196	1336	-0.00119			1032	43699.5	1032	72951.5	1032	152897
	33	366.367			1334	0.000867	1334	-0.00182	1334	-0.0011			1033	44582.4	1033	75893.6	1033	158222
	34	353.03			1332	0.000801	1332	-0.00166	1332	-0.00108			1034	45420	1034	78841.3	1034	163572
	35	355.31			1330	0.000992	1330	-0.00158	1330	-0.00103			1035	46250.3	1035	81903.4	1035	168843
	36	350.777			1328	0.00101	1328	-0.00143	1328	-0.000949			1036	47067	1036	85067.3	1036	174016
	37	345.589			1326	0.00114	1326	-0.00126	1326	-0.000897			1037	47903.3	1037	88237.8	1037	179023
	38	339.615			1324	0.00111	1324	-0.00109	1324	-0.000922			1038	48745.1	1038	91245.1	1038	183884
	39	333.132			1322	0.00122	1322	-0.00105	1322	-0.000922			1039	49600.5	1039	94232.2	1039	188512
	40	330.127			1320	0.00126	1320	-0.000981	1320	-0.000923			1040	50426.4	1040	97216.2	1040	192923
	41	336.377			1318	0.00143	1318	-0.000901	1318	-0.00075			1041	51226.8	1041	100254	1041	197038
	42	354.989			1316	0.00149	1316	-0.000685	1316	-0.000687			1042	52047.4	1042	103186	1042	201125
	43	367.117			1314	0.00159	1314	-0.000613	1314	-0.00072			1043	52813.3	1043	106113	1043	204961
	44	377.577			1312	0.00165	1312	-0.000572	1312	-0.00069			1044	53538	1044	108858	1044	208487
	45	405.614			1310	0.00171	1310	-0.000474	1310	-0.000629			1045	54300.1	1045	111577	1045	211695
	46	435.512			1308	0.00175	1308	-0.000397	1308	-0.000649			1046	55019.4	1046	114132	1046	214600
	47	459.009			1306	0.00182	1306	-0.000387	1306	-0.000612			1047	55723.7	1047	116462	1047	217242
	48	494.548			1304	0.00187	1304	-0.000312	1304	-0.000625			1048	56414.5	1048	118673	1048	219490
	49	527.397			1302	0.00193	1302	-0.000258	1302	-0.000602			1049	57061.1	1049	120719	1049	221328
	50	558.827			1300	0.00201	1300	-0.000222	1300	-0.000539			1050	57719.7	1050	122698	1050	223001
	51	573.485			1298	0.00204	1298	-0.000136	1298	-0.00054			1051	58416.6	1051	124514	1051	224330
	52	593.367			1296	0.00207	1296	-0.000112	1296	-0.000568			1052	59063.1	1052	126117	1052	225194
	53	608.13			1294	0.00212	1294	-9.2e-05	1294	-0.000568			1053	59704.9	1053	127639	1053	225634
	54	635.356			1292	0.00222	1292	-0.000102	1292	-0.000516			1054	60268.9	1054	128868	1054	225789
	55	642.409			1290	0.00228	1290	-4.2e-05	1290	-0.000483			1055	60795.6	1055	129986	1055	225561
	56	662.353			1288	0.0023	1288	2.1e-05	1288	-0.000501			1056	61280.4	1056	130881	1056	224975
	57	692.363			1286	0.00236	1286	4.6e-05	1286	-0.000456			1057	61711.6	1057	131486	1057	224010
	58	692.684			1284	0.00243	1284	0.000112	1284	-0.000422			1058	62106.6	1058	131828	1058	222566
	59	713.456			1282	0.00251	1282	0.00015	1282	-0.000416			1059	62492.8	1059	132053	1059	220688
	60	722.873			1280	0.00251	1280	0.000187	1280	-0.000424			1060	62820.5	1060	132106	1060	218448
	61	724.45			1278	0.00262	1278	0.000176	1278	-0.000322			1061	63148.6	1061	132021	1061	215966
	62	726.754			1276	0.00266	1276	0.00029	1276	-0.000334			1062	63471.5	1062	131745	1062	213153
	63	729.912			1274	0.00269	1274	0.000319	1274	-0.000384			1063	63757.3	1063	131336	1063	210079
	64	727.388			1272	0.00274	1272	0.00033	1272	-0.000384			1064	63965.5	1064	130701	1064	206832
	65	733.596			1270	0.00283	1270	0.000332	1270	-0.000315			1065	64195.7	1065	129892	1065	203428
	66	723.484			1268	0.00287	1268	0.000396	1268	-0.00033			1066	64368.1	1066	128786	1066	199707
	67	716.388			1266	0.00296	1266	0.000389	1266	-0.000316			1067	64447.1	1067	127529	1067	195819
	68	724.68			1264	0.00301	1264	0.000429	1264	-0.000286			1068	64452.3	1068	126030	1068	191713
	69	734.335			1262	0.00307	1262	0.000482	1262	-0.000258			1069	64401.4	1069	124391	1069	187643
	70	734.717			1260	0.00315	1260	0.000496	1260	-0.000246			1070	64392.8	1070	122712	1070	183557
	71	736.236			1258	0.00321	1258	0.000542	1258	-0.000274			1071	64338.3	1071	120958	1071	179394
	72	740.961			1256	0.00326	1256	0.000548	1256	-0.000252			1072	64241.4	1072	119028	1072	175042
	73	746.724			1254	0.00332	1254	0.00057	1254	-0.000241			1073	64122.9	1073	117075	1073	170713
	74	748.306			1252	0.00337	1252	0.000607	1252	-0.00023			1074	63916.6	1074	114937	1074	166521
	75	736.796			1250	0.00344	1250	0.000631	1250	-0.000203			1075	63668.5	1075	112831	1075	162387
	76	749.765			1248	0.00352	1248	0.000642	1248	-0.000171			1076	63380.6	1076	110624	1076	158272
	77	750.083			1246	0.00356	1246	0.000682	1246	-0.000176			1077	63008	1077	108375	1077	154200
	78	748.259			1244	0.00363	1244	0.000692	1244	-0.000152			1078	62608.3	1078	106124	1078	150107
	79	746.51			1242	0.0037	1242	0.000733	1242	-0.000146			1079	62224	1079	103790	1079	146139
	80	755.057			1240	0.00377	1240	0.000744	1240	-0.000132			1080	61839.3	1080	101551	1080	142292
	81	750.416			1238	0.00383	1238	0.000762	1238	-0.000106			1081	61481	1081	99349.3	1081	138531
	82	734.214			1236	0.00391	1236	0.000782	1236	-9.5e-05			1082	61063.9	1082	97237.9	1082	134842
	83	734.941			1234	0.00398	1234	0.000807	1234	-0.000123			1083	60596.3	1083	95125	1083	131410
	84	722.844			1232	0.00408	1232	0.000809	1232	-0.000156			1084	60064.5	1084	93035.8	1084	128142
	85	717.131			1230	0.00415	1230	0.000839	1230	-0.000248			1085	59532.9	1085	90798.6	1085	124915
	86	722.348			1228	0.00425	1228	0.00083	1228	8e-05			1086	58942.9	1086	88657.7	1086	121751
	87	736.441			1226	0.00429	1226	0.000848	1226	0.0003			1087	58293.6	1087	86592.4	1087	118681
	88	743.026			1224	0.00436	1224	0.000859	1224	0.000207			1088	57612.3	1088	84571.8	1088	115667
	89	753.124			1222	0.00445	1222	0.000865	1222	0.000196			1089	56936.9	1089	82744	1089	112834
	90	763.632			1220	0.00452	1220	0.000898	1220	0.000216			1090	56307	1090	80978.1	1090	110032
	91	780.366			1218	0.00459	1218	0.000912	1218	0.000245			1091	55633.4	1091	79262.4	1091	107345
	92	793.696			1216	0.00468	1216	0.000921	1216	0.000176			1092	54980.5	1092	77572.4	1092	104672
	93	795.589			1214	0.0048	1214	0.000943	1214	0.000124			1093	54260	1093	75962.3	1093	102117
	94	799.826			1212	0.00491	1212	0.000946	1212	0.000178			1094	53558.8	1094	74423.9	1094	99838.1
	95	798.166			1210	0.00497	1210	0.000972	1210	0.000144			1095	52827.3	1095	72957.3	1095	97648.3
	96	785.097			1208	0.00502	1208	0.000958	1208	0.000116			1096	52095.7	1096	71478.7	1096	95561
	97	770.822			1206	0.00514	1206	0.000957	1206	0.000172			1097	51310.2	1097	70052.2	1097	93621.1
	98	743.294			1204	0.00525	1204	0.001	1204	0.000181			1098	50558.9	1098	68669.9	1098	91802
	99	716.403			1202	0.00534	1202	0.001	1202	0.000196			1099	49814.9	1099	67338.3	1099	90044.3
	100	702.539			1200	0.00546	1200	0.00102	1200	0.000221			1100	49098.7	1100	66084.6	1100	88305.8
	101	664.193			1198	0.00559	1198	0.00105	1198	0.000277			1101	48371.4	1101	64800.3	1101	86596.2
	102	628.376			1196	0.00575	1196	0.00107	1196	0.00035			1102	47620.3	1102	63579.3	1102	85047.5
	103	579.494			1194	0.00588	1194	0.00113	1194	0.000419			1103	46912.7	1103	62385.3	1103	83554.6
	104	546.778			1192	0.00598	1192	0.00116	1192	0.000452			1104	46211.8	1104	61273.7	1104	82124.6
	105	503.507			1190	0.00609	1190	0.00119	1190	0.000462			1105	45492.1	1105	60206.6	1105	80747.7
	106	460.317			1188	0.00621	1188	0.00124	1188	0.000505			1106	44797.3	1106	59180.6	1106	79323.7
	107	428.214			1186	0.00633	1186	0.0013	1186	0.000539			1107	44079.6	1107	58187.4	1107	77912.5
	108	400.778			1184	0.00647	1184	0.00134	1184	0.000572			1108	43358.8	1108	57254.8	1108	76554.1
	109	395.262			1182	0.00669	1182	0.00137	1182	0.000694			1109	42644.2	1109	56357.7	1109	75214.6
	110	381.789			1180	0.00695	1180	0.0015	1180	0.000835			1110	41976.2	1110	55446.9	1110	73959.4
	111	376.952			1178	0.00719	1178	0.00167	1178	0.000954			1111	41329.4	1111	54586.5	1111	72690.1
	112	369.582			1176	0.00745	1176	0.00183	1176	0.00109			1112	40679.6	1112	53720.5	1112	71444
	113	374.893			1174	0.00771	1174	0.00199	1174	0.00123			1113	39984.9	1113	52863.5	1113	70290.8
	114	382.253			1172	0.00795	1172	0.00215	1172	0.00135			1114	39370	1114	52065.2	1114	69265.3
	115	387.156			1170	0.00815	1170	0.0023	1170	0.00145			1115	38735.4	1115	51289.6	1115	68175.7
	116	395.286			1168	0.00833	1168	0.00243	1168	0.00152			1116	38097.3	1116	50496.5	1116	67125.2
	117	403.187			1166	0.00853	1166	0.00254	1166	0.00157			1117	37470.7	1117	49702.5	1117	66071.3
	118	406.836			1164	0.00873	1164	0.00265	1164	0.00163			1118	36849.8	1118	48976.5	1118	65060.3
	119	398.427			1162	0.00891	1162	0.00278	1162	0.00166			1119	36233.5	1119	48273.5	1119	64061.5
	120	332.817			1160	0.0091	1160	0.0029	1160	0.00169			1120	35641.4	1120	47630	1120	63060.3
	121	292.949			1158	0.00933	1158	0.00306	1158	0.00177			1121	35082.7	1121	47001.8	1121	62160.5
	122	261.516			1156	0.00959	1156	0.00327	1156	0.00186			1122	34516	1122	46387.3	1122	61258.4
	123	266.189			1154	0.0099	1154	0.00354	1154	0.002			1123	34007.7	1123	45809.9	1123	60347.1
	124	320.954			1152	0.01028	1152	0.0039	1152	0.00217			1124	33496.2	1124	45211.5	1124	59416.3
	125	397.067			1150	0.01068	1150	0.00433	1150	0.00238			1125	32988.2	1125	44586.2	1125	58510.8
	126	519.291			1148	0.01115	1148	0.00484	1148	0.00263			1126	32473.7	1126	43900.8	1126	57574
	127	672.748			1146	0.01162	1146	0.00545	1146	0.00288			1127	31928	1127	43260.8	1127	56711.2
	128	882.561			1144	0.01211	1144	0.0061	1144	0.00317			1128	31421.5	1128	42647.7	1128	55892.7
	129	1092.23			1142	0.01266	1142	0.00678	1142	0.00347			1129	30914.2	1129	42055.9	1129	55094.2
	130	1330.72			1140	0.0132	1140	0.00752	1140	0.00376			1130	30446.1	1130	41494.2	1130	54312.3
	131	1599.1			1138	0.0138	1138	0.00829	1138	0.00409			1131	30004.6	1131	40966.9	1131	53506
	132	1888.21			1136	0.01449	1136	0.00912	1136	0.0045			1132	29554.2	1132	40395.9	1132	52716.9
	133	2182.6			1134	0.01516	1134	0.01005	1134	0.00491			1133	29123.8	1133	39815.9	1133	51942.1
	134	2479.15			1132	0.01586	1132	0.01101	1132	0.00534			1134	28738.1	1134	39212	1134	51158.6
	135	2766.31			1130	0.01664	1130	0.012	1130	0.00586			1135	28348.9	1135	38636.9	1135	50366.8
	136	3048.46			1128	0.01751	1128	0.0131	1128	0.00645			1136	27938.5	1136	38052.8	1136	49579
	137	3322.22			1126	0.01842	1126	0.01434	1126	0.00705			1137	27543.6	1137	37521	1137	48837
	138	3570.92			1124	0.01938	1124	0.01567	1124	0.00774			1138	27159.4	1138	37014.2	1138	48133.5
	139	3793.12			1122	0.02046	1122	0.01715	1122	0.00853			1139	26797	1139	36498.7	1139	47471.1
	140	3983.11			1120	0.02163	1120	0.01879	1120	0.00935			1140	26441.9	1140	36024	1140	46807.1
	141	4128.8			1118	0.02289	1118	0.02059	1118	0.01027			1141	26076	1141	35514.4	1141	46207.3
	142	4215.63			1116	0.02424	1116	0.02258	1116	0.01128			1142	25718.4	1142	34979.6	1142	45557
	143	4242.86			1114	0.02573	1114	0.02477	1114	0.01244			1143	25407.2	1143	34485.5	1143	44924.3
	144	4223.28			1112	0.02734	1112	0.02723	1112	0.01374			1144	25075.6	1144	33955.1	1144	44311
	145	4230.02			1110	0.02905	1110	0.02994	1110	0.01518			1145	24735	1145	33474.3	1145	43722.9
	146	4234.15			1108	0.03087	1108	0.03296	1108	0.01676			1146	24395.1	1146	33023.8	1146	43180.2
	147	4245.57			1106	0.03279	1106	0.03632	1106	0.01853			1147	24107.4	1147	32634.6	1147	42676.1
	148	4257.36			1104	0.03486	1104	0.04005	1104	0.02053			1148	23796.6	1148	32283.4	1148	42205.4
	149	4252.6			1102	0.03709	1102	0.04419	1102	0.02278			1149	23517.9	1149	31954.2	1149	41727.7
	150	4264.42			1100	0.03942	1100	0.04879	1100	0.02527			1150	23272.9	1150	31603.7	1150	41220.3
	151	4264.94			1098	0.04184	1098	0.05392	1098	0.02802			1151	23022.2	1151	31280.8	1151	40783.1
	152	4264.48			1096	0.04437	1096	0.05956	1096	0.0311			1152	22804.1	1152	30961.3	1152	40360.1
	153	4259.09			1094	0.04696	1094	0.06579	1094	0.03458			1153	22608.1	1153	30630.6	1153	39964.7
	154	4279.36			1092	0.04965	1092	0.07272	1092	0.03851			1154	22413.9	1154	30323.5	1154	39615.3
	155	4293.49			1090	0.05244	1090	0.08039	1090	0.04297			1155	22215.8	1155	30087.6	1155	39270.9
	156	4314.29			1088	0.05529	1088	0.08889	1088	0.04802			1156	22021.4	1156	29826.8	1156	38979.3
	157	4323.36			1086	0.05814	1086	0.09828	1086	0.05373			1157	21837.4	1157	29592.6	1157	38723.6
	158	4336.9			1084	0.06098	1084	0.10861	1084	0.0602			1158	21670	1158	29310.3	1158	38481
	159	4331.61			1082	0.06384	1082	0.11996	1082	0.06754			1159	21513.3	1159	29035.1	1159	38266.7
	160	4341.16			1080	0.06668	1080	0.13234	1080	0.07584			1160	21352.7	1160	28763.2	1160	38036
	161	4351.99			1078	0.06945	1078	0.14579	1078	0.08511			1161	21172.3	1161	28493.9	1161	37833
	162	4354.74			1076	0.07211	1076	0.16028	1076	0.09555			1162	21004.4	1162	28233.4	1162	37622.6
	163	4345.43			1074	0.07468	1074	0.17592	1074	0.10723			1163	20838.2	1163	28036.1	1163	37449.6
	164	4339.88			1072	0.0771	1072	0.19262	1072	0.11998			1164	20683.6	1164	27850.7	1164	37309.5
	165	4330.23			1070	0.07936	1070	0.21	1070	0.13392			1165	20513.5	1165	27676.1	1165	37161.7
	166	4283.55			1068	0.08142	1068	0.22807	1068	0.1491			1166	20366.5	1166	27538.7	1166	36981.6
	167	4243.61			1066	0.0833	1066	0.24674	1066	0.16535			1167	20231.1	1167	27414.7	1167	36823.5
	168	4208.34			1064	0.085	1064	0.26563	1064	0.18247			1168	20080.4	1168	27302.7	1168	36667.2
	169	4180.3			1062	0.08651	1062	0.28427	1062	0.20025			1169	19962.9	1169	27190.1	1169	36499.9
	170	4172.37			1060	0.08783	1060	0.30227	1060	0.21829			1170	19830.7	1170	27080.6	1170	36324.7
	171	4159.15			1058	0.08891	1058	0.31906	1058	0.23613			1171	19691.4	1171	27014.6	1171	36206.3
	172	4173.93			1056	0.08972	1056	0.33407	1056	0.25357			1172	19567.6	1172	26902.6	1172	36059.8
	173	4201.43			1054	0.09034	1054	0.34706	1054	0.27012			1173	19447.1	1173	26797	1173	35929.1
	174	4256.54			1052	0.09079	1052	0.35755	1052	0.28534			1174	19326.3	1174	26709.2	1174	35838.7
	175	4311.31			1050	0.09103	1050	0.36516	1050	0.29885			1175	19190.1	1175	26637.6	1175	35700.7
	176	4331.7			1048	0.0911	1048	0.36981	1048	0.31018			1176	19080.6	1176	26534.1	1176	35614.8
	177	4307.99			1046	0.09104	1046	0.37129	1046	0.31888			1177	18985.1	1177	26425.7	1177	35511.2
	178	4236.85			1044	0.0908	1044	0.36944	1044	0.32475			1178	18851.8	1178	26293.9	1178	35391.9
	179	4103.18			1042	0.09041	1042	0.36455	1042	0.3277			1179	18746.3	1179	26166.3	1179	35262.2
	180	3922.23			1040	0.08991	1040	0.35691	1040	0.32772			1180	18633.8	1180	26019.8	1180	35124.9
	181	3699.05			1038	0.08931	1038	0.34699	1038	0.32494			1181	18538.1	1181	25890.2	1181	35029.5
	182	3448.68			1036	0.08865	1036	0.33528	1036	0.31957			1182	18455.6	1182	25786	1182	34952.7
	183	3165.12			1034	0.08795	1034	0.32198	1034	0.31175			1183	18375.1	1183	25672.9	1183	34888.5
	184	2854.95			1032	0.08717	1032	0.3077	1032	0.30192			1184	18293	1184	25579.3	1184	34793.2
	185	2548.21			1030	0.08633	1030	0.29296	1030	0.29079			1185	18203.4	1185	25472.7	1185	34672
	186	2227.7			1028	0.08548	1028	0.27812	1028	0.27873			1186	18118.1	1186	25413.5	1186	34546.2
	187	1908.11			1026	0.08462	1026	0.26364	1026	0.26577			1187	18062.3	1187	25348.1	1187	34436.9
	188	1596.02			1024	0.08375	1024	0.24935	1024	0.25246			1188	17994.2	1188	25278.2	1188	34347.4
	189	1287.86			1022	0.08291	1022	0.23548	1022	0.23925			1189	17906.1	1189	25253.1	1189	34294.6
	190	1005.31			1020	0.08206	1020	0.22263	1020	0.22633			1190	17803.8	1190	25227.9	1190	34247.8
	191	772.845			1018	0.08124	1018	0.21075	1018	0.21386			1191	17734.7	1191	25170.6	1191	34194.2
	192	573.857			1016	0.08043	1016	0.19968	1016	0.20197			1192	17655.5	1192	25110.8	1192	34118.6
	193	420.6			1014	0.07959	1014	0.18951	1014	0.19068			1193	17574	1193	25095.6	1193	34095.1
	194	329.275			1012	0.07882	1012	0.18012	1012	0.18019			1194	17488.6	1194	25071.5	1194	34059.1
	195	288.237			1010	0.07812	1010	0.17162	1010	0.17053			1195	17406	1195	25060.6	1195	33979.2
	196	301.964			1008	0.07741	1008	0.16397	1008	0.16164			1196	17334.3	1196	25025.4	1196	33986.4
	197	347.446			1006	0.07671	1006	0.15693	1006	0.15342			1197	17254.1	1197	24973.6	1197	33947.4
	198	424.088			1004	0.07608	1004	0.1506	1004	0.14589			1198	17163.8	1198	24946.9	1198	33942.1
	199	468.763			1002	0.07547	1002	0.14489	1002	0.1391			1199	17108.8	1199	24932.3	1199	33896
	200	500.193			1000	0.07488	1000	0.13962	1000	0.13293			1200	17050.8	1200	24910.6	1200	33839.9
	201	514.191			998	0.07432	998	0.13473	998	0.12724			1201	17016.3	1201	24856.1	1201	33804.5
	202	525.453			996	0.07377	996	0.13021	996	0.12201			1202	16949.9	1202	24817.8	1202	33822.3
	203	515.516			994	0.07328	994	0.12603	994	0.11724			1203	16891.5	1203	24742.9	1203	33767.1
	204	445.453			992	0.07283	992	0.12218	992	0.11294			1204	16839.6	1204	24707.8	1204	33697.1
	205	308.921			990	0.0724	990	0.11853	990	0.1089			1205	16787.8	1205	24649.4	1205	33641.5
	206	222.278			988	0.07199	988	0.11498	988	0.10515			1206	16709.8	1206	24604.7	1206	33582.4
	207	184.209			986	0.07158	986	0.11159	986	0.10168			1207	16690.5	1207	24569.4	1207	33551
	208	213.958			984	0.07127	984	0.10845	984	0.09841			1208	16640.3	1208	24486	1208	33525.8
	209	352.708			982	0.07098	982	0.10545	982	0.0953			1209	16573.8	1209	24459.1	1209	33473.6
	210	560.463			980	0.07067	980	0.10255	980	0.09244			1210	16516.6	1210	24404.3	1210	33421.8
	211	821.891			978	0.07046	978	0.09982	978	0.08979			1211	16491.1	1211	24331.2	1211	33335.8
	212	1157.14			976	0.07028	976	0.09724	976	0.08726			1212	16428	1212	24336.8	1212	33237.5
	213	1565.54			974	0.07009	974	0.09477	974	0.0849			1213	16396.9	1213	24309.7	1213	33166.3
	214	2011.12			972	0.06998	972	0.09248	972	0.08272			1214	16351.9	1214	24266.1	1214	33064.2
	215	2494.12			970	0.0699	970	0.09035	970	0.08065			1215	16323.1	1215	24205.8	1215	32968
	216	3005.66			968	0.06982	968	0.08834	968	0.07878			1216	16269.2	1216	24156.1	1216	32900.2
	217	3546.47			966	0.06977	966	0.08647	966	0.07703			1217	16208.6	1217	24117.5	1217	32809.2
	218	4087.78			964	0.06981	964	0.0848	964	0.07546			1218	16157.3	1218	24121	1218	32753.1
	219	4635.54			962	0.06985	962	0.08332	962	0.07404			1219	16099.3	1219	24111.4	1219	32630.4
	220	5164.3			960	0.06991	960	0.08196	960	0.07281			1220	16029.2	1220	24075.5	1220	32535
	221	5663.05			958	0.07001	958	0.08081	958	0.07174			1221	15976.3	1221	24011.5	1221	32497.8
	222	6133.68			956	0.07019	956	0.07984	956	0.07089			1222	15919.6	1222	23965.7	1222	32458.4
	223	6527.42			954	0.0704	954	0.07906	954	0.07024			1223	15882.3	1223	23912.6	1223	32346.9
	224	6864.77			952	0.07064	952	0.07846	952	0.06975			1224	15858.5	1224	23890.2	1224	32282.3
	225	7119.52			950	0.07094	950	0.07805	950	0.06937			1225	15818.8	1225	23857.6	1225	32208.5
	226	7292.45			948	0.07125	948	0.07773	948	0.0692			1226	15782.5	1226	23775.8	1226	32114.6
	227	7356.18			946	0.07157	946	0.07756	946	0.06919			1227	15771.5	1227	23712.1	1227	32031.6
	228	7313.09			944	0.07193	944	0.0775	944	0.06932			1228	15725.3	1228	23611.6	1228	31896.3
	229	7260.89			942	0.07233	942	0.0776	942	0.06959			1229	15669	1229	23571.7	1229	31736
	230	7270.71			940	0.07275	940	0.07779	940	0.06995			1230	15630.7	1230	23510.7	1230	31558.5
	231	7275.06			938	0.07321	938	0.07805	938	0.07045			1231	15591.4	1231	23442.2	1231	31390.2
	232	7304.56			936	0.0737	936	0.07837	936	0.07107			1232	15545.1	1232	23382.9	1232	31217.3
	233	7322.69			934	0.07427	934	0.07874	934	0.07181			1233	15532.4	1233	23272.2	1233	30997.4
	234	7341.1			932	0.07485	932	0.07919	932	0.07259			1234	15485.7	1234	23156	1234	30806.4
	235	7346.71			930	0.0755	930	0.07961	930	0.07343			1235	15444.7	1235	23042.7	1235	30625.6
	236	7387.69			928	0.07622	928	0.08001	928	0.07426			1236	15389	1236	22950.3	1236	30429
	237	7424.46			926	0.07703	926	0.08034	926	0.07509			1237	15316.2	1237	22848	1237	30200.4
	238	7443.01			924	0.07792	924	0.08055	924	0.07592			1238	15264.1	1238	22776.9	1238	29991.1
	239	7487.14			922	0.07887	922	0.08062	922	0.0766			1239	15200.5	1239	22660.6	1239	29754.2
	240	7527.5			920	0.0799	920	0.08044	920	0.07712			1240	15138.4	1240	22581.4	1240	29558.8
	241	7548.36			918	0.08109	918	0.07995	918	0.07744			1241	15091.3	1241	22487.6	1241	29379.9
	242	7592.28			916	0.08239	916	0.07922	916	0.07753			1242	15040.3	1242	22392	1242	29171.8
	243	7624			914	0.08388	914	0.07819	914	0.07737			1243	14988.2	1243	22297	1243	28966.5
	244	7646.13			912	0.08553	912	0.07692	912	0.07695			1244	14943.2	1244	22206.3	1244	28800.7
	245	7657.58			910	0.08729	910	0.07541	910	0.07623			1245	14888.5	1245	22098.8	1245	28617.5
	246	7671.46			908	0.08926	908	0.07364	908	0.07531			1246	14847.5	1246	21966.3	1246	28437.1
	247	7649.57			906	0.09132	906	0.07169	906	0.0741			1247	14789.7	1247	21846.6	1247	28223.3
	248	7620.37			904	0.09364	904	0.06957	904	0.07278			1248	14733	1248	21715.4	1248	27979.3
	249	7605.9			902	0.09612	902	0.06744	902	0.07129			1249	14677.1	1249	21614.9	1249	27760.7
	250	7567.65			900	0.09876	900	0.06526	900	0.06967			1250	14627.8	1250	21493.7	1250	27568.5
	251	7510.75			898	0.10143	898	0.06304	898	0.06798			1251	14571.5	1251	21359.5	1251	27377.8
	252	7452.51			896	0.10417	896	0.06084	896	0.06626			1252	14530	1252	21217.4	1252	27161.9
	253	7404.23			894	0.10704	894	0.05872	894	0.06457			1253	14493.5	1253	21102.7	1253	26916.6
	254	7347.61			892	0.10988	892	0.05671	892	0.06292			1254	14454.6	1254	20977.9	1254	26725.2
	255	7289.51			890	0.1126	890	0.05483	890	0.06131			1255	14414.7	1255	20848	1255	26493.2
	256	7250.77			888	0.11519	888	0.05308	888	0.05975			1256	14364.3	1256	20747.3	1256	26246.7
	257	7197.51			886	0.11754	886	0.05142	886	0.05828			1257	14298.9	1257	20628	1257	25977.9
	258	7187.15			884	0.11962	884	0.0499	884	0.05683			1258	14245.5	1258	20519.6	1258	25742.4
	259	7277.77			882	0.1214	882	0.04849	882	0.05544			1259	14201.6	1259	20386.4	1259	25498.9
	260	7354.39			880	0.12272	880	0.04717	880	0.05409			1260	14160.8	1260	20308.7	1260	25287.1
	261	7325.34			878	0.12357	878	0.04589	878	0.05277			1261	14123.4	1261	20162.2	1261	25060.7
	262	7187.13			876	0.12399	876	0.04472	876	0.05147			1262	14084.7	1262	20008.8	1262	24835.1
	263	6968.68			874	0.12385	874	0.04358	874	0.05013			1263	14047.1	1263	19852.9	1263	24591.9
	264	6669.34			872	0.12322	872	0.04243	872	0.04878			1264	14016.8	1264	19727.4	1264	24375.7
	265	6296.78			870	0.1222	870	0.04129	870	0.04737			1265	13986.9	1265	19573.6	1265	24141.3
	266	5883.75			868	0.12079	868	0.04013	868	0.04596			1266	13943.2	1266	19425.4	1266	23881.2
	267	5398.76			866	0.11902	866	0.03897	866	0.04452			1267	13873.3	1267	19261.4	1267	23592.5
	268	4888.15			864	0.11693	864	0.0378	864	0.04302			1268	13813.4	1268	19109.2	1268	23323.1
	269	4357.3			862	0.11469	862	0.03658	862	0.04152			1269	13752.1	1269	18960.4	1269	23075.8
	270	3820.96			860	0.11227	860	0.03537	860	0.04002			1270	13691.7	1270	18783.9	1270	22829
	271	3268.75			858	0.11002	858	0.03413	858	0.03854			1271	13629.1	1271	18591.1	1271	22569.5
	272	2731.79			856	0.10779	856	0.03294	856	0.03713			1272	13560.6	1272	18411.6	1272	22325.3
	273	2232.31			854	0.10557	854	0.03179	854	0.03573			1273	13501.1	1273	18240.5	1273	22078.7
	274	1745.67			852	0.10332	852	0.03066	852	0.03432			1274	13428.3	1274	18066.4	1274	21855
	275	1302.5			850	0.10123	850	0.02949	850	0.03298			1275	13373.5	1275	17895.7	1275	21609.3
	276	924.939			848	0.09928	848	0.02835	848	0.03168			1276	13297.1	1276	17727.2	1276	21364.3
	277	614.736			846	0.09758	846	0.02724	846	0.03046			1277	13210.9	1277	17541.4	1277	21132.4
	278	377.226			844	0.09606	844	0.02621	844	0.02934			1278	13117.7	1278	17364.8	1278	20867.8
	279	230.646			842	0.09475	842	0.02522	842	0.02825			1279	13050.2	1279	17205	1279	20647.5
	280	179.589			840	0.09346	840	0.02431	840	0.02721			1280	13017.3	1280	17074.3	1280	20435.6
	281	210.353			838	0.09221	838	0.02342	838	0.02621			1281	13008.2	1281	16936.7	1281	20193.7
	282	328.19			836	0.09104	836	0.02254	836	0.02531			1282	12990.6	1282	16816.3	1282	19993
	283	501.011			834	0.08987	834	0.02175	834	0.02446			1283	12986	1283	16727.8	1283	19773.1
	284	567.724			832	0.08871	832	0.02098	832	0.02366			1284	12955.8	1284	16651.1	1284	19589.9
	285	581.104			830	0.08755	830	0.02023	830	0.02292			1285	12919.6	1285	16543	1285	19379.8
	286	581.384			828	0.08626	828	0.01954	828	0.02217			1286	12872	1286	16451.7	1286	19177.1
	287	581.654			826	0.08486	826	0.01887	826	0.02151			1287	12822.5	1287	16349.3	1287	18972.7
	288	528.08			824	0.08335	824	0.01822	824	0.02083			1288	12755	1288	16228	1288	18781.5
	289	358.756			822	0.08175	822	0.01757	822	0.02022			1289	12689.3	1289	16095.8	1289	18621.9
	290	242.031			820	0.08005	820	0.01695	820	0.01965			1290	12620.4	1290	15939.8	1290	18450.9
	291	154.911			818	0.07829	818	0.01631	818	0.01906			1291	12539.1	1291	15770.1	1291	18277.2
	292	177.073			816	0.07647	816	0.01573	816	0.01849			1292	12474.1	1292	15620.4	1292	18110.6
	293	325.512			814	0.07467	814	0.01514	814	0.01793			1293	12410.2	1293	15475.2	1293	17944.6
	294	568.933			812	0.07282	812	0.01456	812	0.01737			1294	12350.2	1294	15335.9	1294	17760.5
	295	905.78			810	0.07087	810	0.01397	810	0.01687			1295	12295.2	1295	15171.4	1295	17582.3
	296	1362.31			808	0.06902	808	0.01346	808	0.01638			1296	12208.8	1296	14994.7	1296	17404.1
	297	1907.95			806	0.06718	806	0.01292	806	0.01586			1297	12111.8	1297	14838	1297	17229.3
	298	2541.86			804	0.06536	804	0.01236	804	0.01537			1298	12040.9	1298	14703.6	1298	17009.6
	299	3248.63			802	0.06357	802	0.01184	802	0.01484			1299	11983.1	1299	14602.8	1299	16859.6
	300	3987.89			800	0.06176	800	0.01129	800	0.01436			1300	11942.3	1300	14503.3	1300	16688.3
	301	4769.77			798	0.05997	798	0.01079	798	0.0139			1301	11905.7	1301	14416.2	1301	16515
	302	5574.77			796	0.05822	796	0.01032	796	0.01344			1302	11841.2	1302	14309.7	1302	16376.2
	303	6368.92			794	0.05638	794	0.00983	794	0.01302			1303	11810.7	1303	14214.3	1303	16205.8
	304	7160.19			792	0.05461	792	0.0094	792	0.01261			1304	11734.2	1304	14100.6	1304	16054.5
	305	7907.04			790	0.05285	790	0.00895	790	0.01222			1305	11682.7	1305	13988.9	1305	15895.4
	306	8603.61			788	0.05112	788	0.00855	788	0.01182			1306	11621.3	1306	13863.3	1306	15779
	307	9226.75			786	0.04935	786	0.00816	786	0.0114			1307	11559.8	1307	13754.7	1307	15654.1
	308	9751.73			784	0.04765	784	0.00777	784	0.01105			1308	11475.2	1308	13644.4	1308	15510.1
	309	10169.9			782	0.04595	782	0.00745	782	0.01071			1309	11425.4	1309	13530	1309	15385.2
	310	10461.9			780	0.0443	780	0.00711	780	0.01038			1310	11386.8	1310	13402.9	1310	15239.7
	311	10628.3			778	0.04268	778	0.00679	778	0.01006			1311	11337.9	1311	13291.8	1311	15108.3
	312	10624			776	0.04115	776	0.00649	776	0.00976			1312	11313.9	1312	13221.4	1312	15008.8
	313	10541			774	0.03966	774	0.00623	774	0.00944			1313	11278.6	1313	13133.1	1313	14880.5
	314	10492			772	0.03824	772	0.00595	772	0.00917			1314	11246.7	1314	13052.5	1314	14760.3
	315	10506.9			770	0.03691	770	0.00568	770	0.00887			1315	11203.7	1315	12980	1315	14674.3
	316	10518.2			768	0.03558	768	0.00542	768	0.00859			1316	11142.7	1316	12914.7	1316	14563.4
	317	10520.8			766	0.0344	766	0.0052	766	0.00833			1317	11085	1317	12846.3	1317	14441.6
	318	10525.7			764	0.03331	764	0.00496	764	0.00807			1318	11030.1	1318	12791.1	1318	14321.6
	319	10537.4			762	0.0323	762	0.00475	762	0.00779			1319	10950.5	1319	12743.1	1319	14236.5
	320	10573.1			760	0.03128	760	0.00453	760	0.00756			1320	10887.1	1320	12693.9	1320	14144.1
	321	10589.4			758	0.03034	758	0.0043	758	0.00729			1321	10823	1321	12633.9	1321	14055.9
	322	10622.8			756	0.02947	756	0.00407	756	0.00704			1322	10766.9	1322	12557	1322	13964.8
	323	10641.4			754	0.02871	754	0.00388	754	0.00681			1323	10717.3	1323	12494	1323	13871.5
	324	10653.3			752	0.02795	752	0.0037	752	0.00658			1324	10631.9	1324	12412.3	1324	13793.7
	325	10695.3			750	0.02722	750	0.00352	750	0.00637			1325	10582.6	1325	12348.9	1325	13706.3
	326	10729.8			748	0.02648	748	0.00334	748	0.00616			1326	10550.5	1326	12280.2	1326	13628.4
	327	10739.8			746	0.02583	746	0.00316	746	0.00598			1327	10508.7	1327	12213	1327	13515.5
	328	10777.2			744	0.02515	744	0.00306	744	0.00581			1328	10456.8	1328	12125.5	1328	13408
	329	10776			742	0.02444	742	0.00295	742	0.00565			1329	10420.4	1329	12038.4	1329	13325.7
	330	10764.7			740	0.02378	740	0.0028	740	0.00549			1330	10387.2	1330	11949.9	1330	13252.4
	331	10761.8			738	0.02306	738	0.00271	738	0.00532			1331	10345.1	1331	11869.8	1331	13189.7
	332	10759			736	0.02234	736	0.00259	736	0.00516			1332	10322.6	1332	11789.4	1332	13105.6
	333	10734.6			734	0.02165	734	0.00247	734	0.00507			1333	10280.7	1333	11708.2	1333	13004.6
	334	10710.5			732	0.02088	732	0.00241	732	0.00492			1334	10244	1334	11644.4	1334	12935.6
	335	10655.1			730	0.02012	730	0.00229	730	0.00478			1335	10215.6	1335	11574.6	1335	12875.2
	336	10590.6			728	0.01941	728	0.00222	728	0.00467			1336	10165.2	1336	11500	1336	12787.2
	337	10527.4			726	0.01865	726	0.00213	726	0.00457			1337	10133.8	1337	11424.7	1337	12709.8
	338	10453.7			724	0.01791	724	0.00206	724	0.00446			1338	10097.9	1338	11376.9	1338	12648.7
	339	10392			722	0.0171	722	0.00196	722	0.00435			1339	10051.1	1339	11321.7	1339	12580.5
	340	10278.4			720	0.01635	720	0.00192	720	0.00425			1340	10010.7	1340	11265.4	1340	12506.8
	341	10195			718	0.01561	718	0.00186	718	0.00415			1341	9954.92	1341	11185.8	1341	12428.8
	342	10095.9			716	0.01489	716	0.00182	716	0.00406			1342	9911.22	1342	11125.5	1342	12362.5
	343	10064.9			714	0.01427	714	0.00179	714	0.004			1343	9858.57	1343	11061.1	1343	12286
	344	10107.4			712	0.01365	712	0.00174	712	0.00394			1344	9817.86	1344	11012.5	1344	12220.7
	345	10016.9			710	0.01312	710	0.00177	710	0.00392			1345	9785.39	1345	10981.6	1345	12132.2
	346	9803.3			708	0.01258	708	0.00182	708	0.00387			1346	9759.27	1346	10931.9	1346	12065.5
	347	9473.92			706	0.01213	706	0.00185	706	0.00384			1347	9710.3	1347	10868.9	1347	11999.7
	348	9035.05			704	0.01171	704	0.0019	704	0.00383			1348	9678.05	1348	10826.3	1348	11943.3
	349	8520.5			702	0.01035	702	0.00196	702	0.00387			1349	9636.42	1349	10783.5	1349	11890.1
	350	7917.36			700	0.00984	700	0.00205	700	0.00412			1350	9618.98	1350	10732.9	1350	11849
	351	7240.45			698	0.00738	698	0.00238	698	0.00421			1351	9590.52	1351	10673	1351	11790.8
	352	6538.37			696	0.00599	696	0.00261	696	0.00413			1352	9565.37	1352	10618.6	1352	11706.2
	353	5803.2			694	0.00486	694	0.00253	694	0.00426			1353	9520.05	1353	10579.2	1353	11647
	354	5047.46			692	0.00473	692	0.00282	692	0.00443			1354	9488.4	1354	10538.4	1354	11606.1
	355	4333.1			690	0.00452	690	0.00283	690	0.0045			1355	9459.78	1355	10492.3	1355	11545.8
	356	3617.69			688	0.00441	688	0.00315	688	0.0046			1356	9419.78	1356	10455.7	1356	11500.5
	357	2923.15			686	0.00427	686	0.00314	686	0.00456			1357	9398.76	1357	10424.7	1357	11461.3
	358	2287.53			684	0.00418	684	0.00323	684	0.00451			1358	9373.51	1358	10369.1	1358	11411
	359	1712.6			682	0.00404	682	0.00312	682	0.0045			1359	9338.24	1359	10316	1359	11359.2
	360	1224.92			680	0.0039	680	0.0031	680	0.00454			1360	9317.15	1360	10281.7	1360	11308.4
	361	807.697			678	0.0038	678	0.00307	678	0.00438			1361	9290.14	1361	10224.9	1361	11243.6
	362	476.058			676	0.00383	676	0.003	676	0.00438			1362	9258.53	1362	10184.3	1362	11176.6
	363	233.928			674	0.00361	674	0.00302	674	0.00427			1363	9226.79	1363	10143.2	1363	11121.1
	364	97.171			672	0.00364	672	0.00296	672	0.00435			1364	9208.54	1364	10124.6	1364	11075.9
	365	100.075			670	0.00339	670	0.00311	670	0.0041			1365	9185.68	1365	10090.9	1365	11016.9
	366	188.337			668	0.00345	668	0.00293	668	0.00419			1366	9163.6	1366	10051.2	1366	10969.1
	367	385.228			666	0.00328	666	0.003	666	0.00406			1367	9143.76	1367	10017.4	1367	10903
	368	277.938			664	0.00323	664	0.00288	664	0.00405			1368	9118.5	1368	9984.16	1368	10841.3
	369	289.288			662	0.00311	662	0.00291	662	0.00399			1369	9079.69	1369	9937.12	1369	10783.9
	370	299.501			660	0.0031	660	0.00279	660	0.00389			1370	9060.15	1370	9877.77	1370	10710.9
	371	308.576			658	0.0031	658	0.00279	658	0.00406			1371	8997.55	1371	9817.67	1371	10619.6
	372	316.512			656	0.00296	656	0.00289	656	0.00396			1372	8949.34	1372	9739.05	1372	10528.4
	373	323.312			654	0.00309	654	0.00287	654	0.00404			1373	8884.41	1373	9678.31	1373	10448.8
	374	328.973			652	0.003	652	0.00302	652	0.00389			1374	8842.48	1374	9609.2	1374	10371.1
	375	333.496			650	0.00301	650	0.00289	650	0.00393			1375	8798.05	1375	9515.97	1375	10293.1
	376	336.882			648	0.00307	648	0.00291	648	0.00391			1376	8743.94	1376	9431.9	1376	10238.2
	377	339.13			646	0.0033	646	0.00292	646	0.00406			1377	8693.76	1377	9348.79	1377	10168.5
	378	340.24			644	0.00335	644	0.00314	644	0.00411			1378	8647.65	1378	9267.03	1378	10094
	379	340.212			642	0.0036	642	0.00318	642	0.00427			1379	8611.07	1379	9221.91	1379	10009.2
	380	339.047			640	0.00374	640	0.0035	640	0.0044			1380	8577.07	1380	9164.46	1380	9932.52
	381	329.996			638	0.00387	638	0.00359	638	0.0044			1381	8536.35	1381	9108.06	1381	9861.44
	382	318.468			636	0.00434	636	0.00376	636	0.00463			1382	8509.5	1382	9059.9	1382	9796.02
	383	306.617			634	0.00454	634	0.00403	634	0.00471			1383	8472.84	1383	9019.7	1383	9759.9
	384	296.47			632	0.00491	632	0.00422	632	0.00499			1384	8461.44	1384	8985.43	1384	9724.95
	385	273.006			630	0.0053	630	0.00459	630	0.00527			1385	8442.95	1385	8954.33	1385	9670.96
	386	274.079			628	0.00576	628	0.00493	628	0.00562			1386	8435.12	1386	8930.11	1386	9637.99
	387	280.185			626	0.0061	626	0.0054	626	0.00591			1387	8418.02	1387	8893.85	1387	9599.61
	388	298.373			624	0.00662	624	0.0058	624	0.00621			1388	8402.8	1388	8877.47	1388	9571.02
	389	297.757			622	0.00697	622	0.00638	622	0.00666			1389	8390.41	1389	8861	1389	9544.13
	390	306.423			620	0.00742	620	0.00694	620	0.00704			1390	8373.35	1390	8833.61	1390	9502.07
	391	314.653			618	0.00786	618	0.0075	618	0.00764			1391	8341.45	1391	8803.4	1391	9459.11
	392	318.22			616	0.00808	616	0.00807	616	0.00806			1392	8327.22	1392	8763.5	1392	9425.16
	393	324.866			614	0.00851	614	0.00856	614	0.00872			1393	8311.98	1393	8741.17	1393	9387.24
	394	346.202			612	0.0087	612	0.00892	612	0.00906			1394	8306.74	1394	8694.97	1394	9347.79
	395	369.221			610	0.00899	610	0.00922	610	0.00952			1395	8290.48	1395	8648.84	1395	9314.62
	396	380.916			608	0.00906	608	0.00936	608	0.00972			1396	8267.92	1396	8616.74	1396	9270.2
	397	370.321			606	0.00913	606	0.0092	606	0.0098			1397	8241.08	1397	8593.76	1397	9223.09
	398	378.319			604	0.00915	604	0.00887	604	0.00979			1398	8231.78	1398	8557.55	1398	9172.42
	399	367.65			602	0.00904	602	0.00846	602	0.00952			1399	8222.62	1399	8537.3	1399	9124.21
	400	376.294			600	0.00899	600	0.00811	600	0.00934			1400	8195.2	1400	8505.14	1400	9095.72
	401	366.367			598	0.00876	598	0.00766	598	0.00888			1401	8199.95	1401	8481.64	1401	9066.73
	402	353.03			596	0.00869	596	0.0073	596	0.00858			1402	8193.09	1402	8470.75	1402	9053.69
	403	355.31			594	0.00839	594	0.0068	594	0.00808			1403	8177.37	1403	8461.3	1403	9041.29
	404	350.777			592	0.00817	592	0.00647	592	0.00799			1404	8173.82	1404	8449.37	1404	9018.45
	405	345.589			590	0.00808	590	0.00632	590	0.00785			1405	8165.03	1405	8446.06	1405	8998.76
	406	339.615			588	0.00785	588	0.00623	588	0.00756			1406	8156.89	1406	8431.58	1406	9000.42
	407	333.132			586	0.00765	586	0.00597	586	0.0074			1407	8138.12	1407	8421.35	1407	8978.58
	408	330.127			584	0.00751	584	0.0059	584	0.0072			1408	8136.59	1408	8427.53	1408	8975.43
	409	336.377			582	0.00739	582	0.00579	582	0.00724			1409	8123.03	1409	8430.43	1409	8985.77
	410	354.989			580	0.0072	580	0.00564	580	0.007			1410	8111.05	1410	8416.58	1410	8977.49
	411	367.117			578	0.00716	578	0.00549	578	0.00702			1411	8098.94	1411	8412.56	1411	8977.94
	412	377.577			576	0.00696	576	0.00543	576	0.00701			1412	8089.58	1412	8418.92	1412	8993.52
	413	405.614			574	0.00684	574	0.00544	574	0.00689			1413	8084.12	1413	8410.97	1413	8984.45
	414	435.512			572	0.00668	572	0.00543	572	0.00676			1414	8091.14	1414	8391.82	1414	8972.19
	415	459.009			570	0.00668	570	0.00545	570	0.0069			1415	8071.64	1415	8384.05	1415	8941.95
					568	0.00679	568	0.00546	568	0.00715			1416	8074.43	1416	8373.86	1416	8920.39
					566	0.00663	566	0.00566	566	0.00707			1417	8055.17	1417	8359.76	1417	8907.48
					564	0.00671	564	0.00559	564	0.00726			1418	8054.62	1418	8342.16	1418	8894.21
					562	0.00691	562	0.00572	562	0.00727			1419	8050.12	1419	8350.48	1419	8885.97
					560	0.00682	560	0.00568	560	0.00723			1420	8053.98	1420	8352.13	1420	8883.44
					558	0.00674	558	0.00562	558	0.00715			1421	8067.07	1421	8357.14	1421	8889.95
					556	0.00664	556	0.00544	556	0.00707			1422	8057.04	1422	8362.97	1422	8878.94
					554	0.00645	554	0.0054	554	0.00688			1423	8047.36	1423	8362.55	1423	8865.3
					552	0.00635	552	0.00515	552	0.00673			1424	8051.14	1424	8352.21	1424	8855.16
					550	0.00619	550	0.00496	550	0.0066			1425	8034.34	1425	8352.53	1425	8862.76
					548	0.0061	548	0.00489	548	0.00652			1426	8022.98	1426	8367.34	1426	8862.67
					546	0.00598	546	0.00494	546	0.00642			1427	8027.19	1427	8383.06	1427	8852.87
					544	0.00582	544	0.00495	544	0.00645			1428	8022.29	1428	8395.1	1428	8860.6
					542	0.0057	542	0.00506	542	0.00652			1429	8013.48	1429	8402.45	1429	8860
					540	0.00567	540	0.00531	540	0.00665			1430	8004.68	1430	8411.85	1430	8840.05
					538	0.00569	538	0.00564	538	0.00698			1431	7995.01	1431	8420.62	1431	8838.23
					536	0.00572	536	0.00623	536	0.00735			1432	7989.16	1432	8419.75	1432	8849.38
					534	0.00579	534	0.00698	534	0.00801			1433	7988.9	1433	8402.92	1433	8830.57
					532	0.00598	532	0.008	532	0.00872			1434	7976.66	1434	8389.35	1434	8823.28
					530	0.00615	530	0.00925	530	0.00971			1435	7957.55	1435	8391.5	1435	8813.49
					528	0.00634	528	0.01077	528	0.0109			1436	7968.62	1436	8387.41	1436	8820.93
					526	0.00663	526	0.01254	526	0.01241			1437	7957.78	1437	8388.73	1437	8827.51
					524	0.00708	524	0.01452	524	0.01416			1438	7968.52	1438	8378.92	1438	8829.55
					522	0.00761	522	0.01672	522	0.01601			1439	7972.23	1439	8365.95	1439	8820.83
					520	0.00814	520	0.01888	520	0.01794			1440	7977.3	1440	8353.85	1440	8818.04
					518	0.00865	518	0.02081	518	0.01986			1441	7982.33	1441	8320.7	1441	8808.09
					516	0.00915	516	0.02241	516	0.02164			1442	7983.75	1442	8312.59	1442	8791.22
					514	0.00966	514	0.02362	514	0.02308			1443	7981.87	1443	8298.23	1443	8802.37
					512	0.01014	512	0.02434	512	0.02419			1444	7992.93	1444	8296.19	1444	8804.25
					510	0.0105	510	0.02474	510	0.02475			1445	7983.79	1445	8303.68	1445	8807.4
					508	0.01073	508	0.02479	508	0.02493			1446	7986.46	1446	8314.86	1446	8801.52
					506	0.01092	506	0.02453	506	0.02455			1447	7999.34	1447	8313.01	1447	8795.49
					504	0.011	504	0.02406	504	0.02385			1448	7999.37	1448	8320.93	1448	8778.62
					502	0.01109	502	0.02332	502	0.02301			1449	7998.09	1449	8332.73	1449	8771.92
					500	0.01114	500	0.02257	500	0.02209			1450	7989.55	1450	8334.42	1450	8756.91
					498	0.01119	498	0.02178	498	0.02131			1451	7992	1451	8328.92	1451	8762.29
					496	0.0113	496	0.02118	496	0.0207			1452	8001.25	1452	8333.05	1452	8771.63
					494	0.01141	494	0.02075	494	0.02034			1453	7999.93	1453	8354.16	1453	8779.31
					492	0.01146	492	0.0205	492	0.02004			1454	7999.92	1454	8353.28	1454	8793.42
					490	0.0115	490	0.02033	490	0.01996			1455	8014.16	1455	8361.44	1455	8798.34
					488	0.01152	488	0.02034	488	0.01999			1456	8017.48	1456	8371.09	1456	8800.43
					486	0.01152	486	0.02043	486	0.02002			1457	8026.95	1457	8380.87	1457	8786.25
					484	0.01164	484	0.0204	484	0.02006			1458	8022.06	1458	8375.27	1458	8781.43
					482	0.01181	482	0.02041	482	0.02003			1459	8027.85	1459	8374.31	1459	8772.9
					480	0.01168	480	0.02036	480	0.01994			1460	8030.77	1460	8373.76	1460	8772.78
					478	0.0115	478	0.0202	478	0.01976			1461	8032.79	1461	8365.58	1461	8765.8
					476	0.01119	476	0.01991	476	0.01944			1462	8032.94	1462	8388.78	1462	8757.19
					474	0.01082	474	0.01954	474	0.01895			1463	8022.12	1463	8382.25	1463	8761.83
					472	0.01032	472	0.01893	472	0.01837			1464	8001.99	1464	8394.51	1464	8763.83
					470	0.00983	470	0.01825	470	0.01766			1465	8005.23	1465	8390.65	1465	8759.29
					468	0.00923	468	0.01751	468	0.01688			1466	8005.37	1466	8383.24	1466	8748.76
					466	0.00874	466	0.01675	466	0.0161			1467	7991.86	1467	8393.91	1467	8739.66
					464	0.00825	464	0.01603	464	0.01535			1468	7973.15	1468	8408.76	1468	8726.14
					462	0.00785	462	0.01528	462	0.01469			1469	7963.12	1469	8411.32	1469	8728.92
					460	0.00759	460	0.01469	460	0.01407			1470	7965.05	1470	8390.4	1470	8733.3
					458	0.00739	458	0.01412	458	0.01355			1471	7989.87	1471	8381.88	1471	8751.43
					456	0.00724	456	0.01361	456	0.01304			1472	8004.03	1472	8375.37	1472	8765.74
					454	0.00718	454	0.01316	454	0.01268			1473	8003.6	1473	8372.02	1473	8780.8
					452	0.00723	452	0.01285	452	0.0124			1474	8021.55	1474	8349.81	1474	8802.99
					450	0.00722	450	0.01258	450	0.01206			1475	8027.81	1475	8346.62	1475	8805.1
					448	0.0073	448	0.0123	448	0.01182			1476	8036.8	1476	8360.33	1476	8822.41
					446	0.00733	446	0.01209	446	0.0116			1477	8057.32	1477	8365.89	1477	8813.7
					444	0.00749	444	0.0119	444	0.01142			1478	8050.45	1478	8371.07	1478	8834.7
					442	0.00757	442	0.01176	442	0.01122			1479	8059.54	1479	8373.22	1479	8835.25
					440	0.00766	440	0.01162	440	0.01117			1480	8071	1480	8379.97	1480	8838.31
					438	0.00781	438	0.01154	438	0.01109			1481	8072.37	1481	8394.07	1481	8835.55
					436	0.00793	436	0.01149	436	0.01108			1482	8083.73	1482	8403.65	1482	8822.75
					434	0.00808	434	0.0116	434	0.01103			1483	8072.85	1483	8423.23	1483	8825.87
					432	0.00836	432	0.01172	432	0.01117			1484	8059.87	1484	8434.92	1484	8828.48
					430	0.0086	430	0.01205	430	0.01135			1485	8071.24	1485	8436.42	1485	8806.1
					428	0.00875	428	0.01236	428	0.0115			1486	8042.85	1486	8440.87	1486	8790.83
					426	0.00894	426	0.01265	426	0.01173			1487	8015.48	1487	8459.98	1487	8784.18
					424	0.00913	424	0.01297	424	0.01205			1488	8010.17	1488	8453.61	1488	8776.84
					422	0.00925	422	0.01329	422	0.01225			1489	8009.57	1489	8423.38	1489	8774.88
					420	0.00934	420	0.01347	420	0.0124			1490	8015.3	1490	8409.52	1490	8778.21
					418	0.00943	418	0.01361	418	0.01262			1491	8011.13	1491	8406.05	1491	8779.09
					416	0.0095	416	0.0137	416	0.01271			1492	8007.09	1492	8402.67	1492	8781.39
					414	0.00943	414	0.01376	414	0.01264			1493	8003.16	1493	8399.36	1493	8785.13
					412	0.00945	412	0.0137	412	0.01253			1494	7999.35	1494	8396.13	1494	8790.31
					410	0.00944	410	0.0136	410	0.01247			1495	7995.67	1495	8392.98	1495	8796.91
					408	0.00949	408	0.01355	408	0.01235			1496	7992.1	1496	8389.9	1496	8804.95
					406	0.00955	406	0.01339	406	0.0123			1497	7988.65	1497	8386.91	1497	8814.42
					404	0.0096	404	0.01334	404	0.01222			1498	7985.31	1498	8383.99	1498	8825.32
					402	0.00961	402	0.01331	402	0.01236			1499	7982.1	1499	8381.15	1499	8837.66
					400	0.00973	400	0.01353	400	0.01266			1500	7979.01	1500	8378.39	1500	8851.43
								0.01378

[truncated: 24 more sheets: Supplementary Fig. 6a,b,d,e,h,i, Supplementary Fig. 7b-e, g, h, Supplementary Fig. 8b, Supplementary Fig. 10c, Supplementary Fig. 11a-c，e, Supplementary Fig. 13b-g, Supplementary Fig. 14a-f, Supplementary Fig. 15, Supplementary Fig. 16a-j, Supplementary Fig. 17a-e, Supplementary Fig. 18a-c, Supplementary Fig. 23b-d, Supplementary Fig. 31a-i, Supplementary Fig. 32c, d, Supplementary Fig. 34b, e, f, Supplementary Fig. 35b-f, Supplementary Fig. 36b,d, f, Supplementary Fig. 37c, e, Supplementary Fig. 38c-e, Supplementary Fig. 39 …]
